# Supplementary material for: An appraisal of studies using mouse models to assist the biomarker discovery for sepsis prognosis
Source: Heliyon. 2023 Jun 28;9(7):e17770. doi: 10.1016/j.heliyon.2023.e17770 (PMC10344760; doi:10.1016/j.heliyon.2023.e17770)
Supplement: Multimedia component 1 [file mmc1.xlsx]

## Sheet: Sheet1
PMID	Title	Authors	Publication Year	DOI	Inclusion	Research focuses of identified publications
33015708	Screening of key genes related to the prognosis of mouse sepsis	Chen M, Chen X, Hu Y, Cai X.	2020	10.1042/BSR20202649	Y	Discover the prognostic potential of biomarker candidates in mouse sepsis
24379123	Identification of B7-H1 as a novel mediator of the innate immune/proinflammatory response as well as a possible myeloid cell prognostic biomarker in sepsis	Feng LL, Xu LS, Guo MM, Huang W, Zhu JZ, Kong LD, Wu XD, Xu Q.	2019	10.1016/S1875-5364(19)30042-1	Y	Discover the prognostic potential of biomarker candidates in mouse sepsis
31112430	Myocardial Strain and Cardiac Output are Preferable Measurements for Cardiac Dysfunction and Can Predict Mortality in Septic Mice	Finch ER, Janke LJ, Smith CA, Karol SE, Pei D, Cheng C, Kaste SC, Inaba H, Pui CH, Wolf J, Relling MV.	2019	10.1002/pbc.27669	Y	Discover the prognostic potential of biomarker candidates in mouse sepsis; physiological parameter-based investigation of mouse sepsis prognosis
25477352	Quantification of microcirculatory blood flow: a sensitive and clinically relevant prognostic marker in murine models of sepsis	Sand CA, Starr A, Wilder CD, Rudyk O, Spina D, Thiemermann C, Treacher DF, Nandi M.	2015	10.1152/japplphysiol.00793.2014	Y	Discover the prognostic potential of biomarker candidates in mouse sepsis; physiological parameter-based investigation of mouse sepsis prognosis
26049288	Peritoneal wash contents used to predict mortality in a murine sepsis model	Kuethe JW, Midura EF, Rice TC, Caldwell CC.	2015	10.1016/j.jss.2015.04.075	N	Discover the prognostic potential of biomarker candidates in mouse sepsis; peritoneal immune parameter-based investigation of mouse sepsis prognosis
33364057	Early label-free analysis of mitochondrial redox states by Raman spectroscopy predicts septic outcomes	Cen C, Aziz M, Yang WL, Zhou M, Nicastro JM, Coppa GF, Wang P.	2017	10.1016/j.jss.2017.02.024	N	Discover the prognostic potential of biomarker candidates in mouse sepsis; technology development-based investigation of sepsis prognosis in mice
31479727	Mortality of septic old and adult male mice correlates with individual differences in premorbid behavioral phenotype and acute-phase sickness behavior	Chen HH, Yuan H, Cho H, Feng Y, Ngoy S, Kumar AT, Liao R, Chao W, Josephson L, Sosnovik DE.	2017	10.7150/thno.17366	N	Discover the prognostic potential of biomarker candidates in mouse sepsis; mouse behavior-based investigation of sepsis prognosis
24977412	Plasma HSPA12B is a potential predictor for poor outcome in severe sepsis	Askar B, Higgins J, Barrow P, Foster N.	2020	10.1016/j.cyto.2019.154787	Y	Assist the identification of prognostic values of biomarkers in their corresponding clinical studies
23571837	Prognostic value and therapeutic potential of TREM-1 in Streptococcus pyogenes- induced sepsis	Dabrowski AN, Conrad C, Behrendt U, Shrivastav A, Baal N, Wienhold SM, Hackstein H, N'Guessan PD, Aly S, Reppe K, Suttorp N, Zahlten J.	2019	10.3389/fmicb.2019.00199	Y	Assist the identification of prognostic values of biomarkers in their corresponding clinical studies (focus on streptococcal sepsis)
25810564	Circulating microRNA-223 serum levels do not predict sepsis or survival in patients with critical illness	Benz F, Tacke F, Luedde M, Trautwein C, Luedde T, Koch A, Roderburg C.	2015	10.1155/2015/384208	Y	Assist the identification of prognostic values of biomarkers in their corresponding clinical studies
24413579	Levels of circulating miR-133a are elevated in sepsis and predict mortality in critically ill patients	Tacke F, Roderburg C, Benz F, Cardenas DV, Luedde M, Hippe HJ, Frey N, Vucur M, Gautheron J, Koch A, Trautwein C, Luedde T.	2014	10.1097/CCM.0000000000000131	N	Assist the identification of prognostic values of biomarkers in particular for critically ill patients but not for sepsis
24958171	Redox state of pentraxin 3 as a novel biomarker for resolution of inflammation and survival in sepsis	Cuello F, Shankar-Hari M, Mayr U, Yin X, Marshall M, Suna G, Willeit P, Langley SR, Jayawardhana T, Zeller T, Terblanche M, Shah AM, Mayr M.	2014	10.1074/mcp.M114.039446	N	Assist the identification of prognostic values of biomarkers in their corresponding clinical studies; redox state of pentraxin 3
32322166	Apolipoprotein A-V Is a Novel Diagnostic and Prognostic Predictor in Pediatric Patients with Sepsis: A Prospective Pilot Study in PICU	Xu DF, Liu YJ, Mao YF, Wang Y, Xu CF, Zhu XY, Jiang L.	2021	10.1111/jcmm.16382	Y	Assit the biomarker discovery for the prognosis of pediatric patients with sepsis
33987389	G-rich sequence factor 1 serves as a prognostic biomarker in septic patients	Qi L, Wu Y, Li M, Xu C, Mao G, Liang G, Dong Y, Yan D, Yan Y, Huang Z, Sun K, Jiang H.	2021	10.21037/atm-21-1022	N	Clinical evaluation and mechanism investigation of biomarkers using mice
34326834	SDF4 Is a Prognostic Factor for 28-Days Mortality in Patients With Sepsis via Negatively Regulating ER Stress	Zhu T, Su Q, Wang C, Shen L, Chen H, Feng S, Peng X, Chen S, Wang Y, Jiang H, Chen J.	2021	10.3389/fimmu.2021.659193	N	Clinical evaluation and mechanism investigation of biomarkers using mice
35173706	GPR174 mRNA Acts as a Novel Prognostic Biomarker for Patients With Sepsis via Regulating the Inflammatory Response	Wang J, Hu Y, Kuang Z, Chen Y, Xing L, Wei W, Xue M, Mu S, Tong C, Yang Y, Song Z.	2022	10.3389/fimmu.2021.789141	N	Clinical evaluation and mechanism investigation of biomarkers using mice
34454064	Prognostic and pathogenic role of CXC motif ligand 16 in sepsis	Gong Y, Li J, Huang L, Liu Y, Cao J.	2022	10.1016/j.micinf.2021.104882	N	Clinical evaluation and mechanism investigation of biomarkers using mice
34566964	The Clinical Value of GDF15 and Its Prospective Mechanism in Sepsis	Li H, Tang D, Chen J, Hu Y, Cai X, Zhang P.	2021	10.3389/fimmu.2021.710977	N	Clinical evaluation and mechanism investigation of biomarkers using mice
31930328	Oncostatin M Is a Prognostic Biomarker and Inflammatory Mediator for Sepsis	Gong Y, Yan X, Sun X, Chen T, Liu Y, Cao J.	2020	10.1093/infdis/jiaa009	N	Clinical evaluation and mechanism investigation of biomarkers using mice
29689269	MiR-150 predicts survival in patients with sepsis and inhibits LPS-induced inflammatory factors and apoptosis by targeting NF-κB1 in human umbilical vein endothelial cells	Ma Y, Liu Y, Hou H, Yao Y, Meng H.	2018	10.1016/j.bbrc.2018.04.168	N	Clinical evaluation and mechanism investigation of biomarkers using mice
28345042	Human genetic and metabolite variation reveals that methylthioadenosine is a prognostic biomarker and an inflammatory regulator in sepsis	Wang L, Ko ER, Gilchrist JJ, Pittman KJ, Rautanen A, Pirinen M, Thompson JW, Dubois LG, Langley RJ, Jaslow SL, Salinas RE, Rouse DC, Moseley MA, Mwarumba S, Njuguna P, Mturi N; Wellcome Trust Case Control Consortium 2; Kenyan Bacteraemia Study Group, Williams TN, Scott JA, Hill AV, Woods CW, Ginsburg GS, Tsalik EL, Ko DC.	2017	10.1126/sciadv.1602096	N	Clinical evaluation and mechanism investigation of biomarkers using mice
33986340	Histidine-rich glycoprotein as a prognostic biomarker for sepsis	Kuroda K, Ishii K, Mihara Y, Kawanoue N, Wake H, Mori S, Yoshida M, Nishibori M, Morimatsu H.	2021	10.1038/s41598-021-89555-z	N	No mice used; clinical evaulation of biomarkers only
32692207	The clinical significance of the SIRT2 expression level in the early stage of sepsis patients	Guo R, Wang H, Cui N.	2021	10.1155/2021/9925059	N	No mice used; clinical evaulation of biomarkers only
35597170	Increased progranulin as an independent predictive biomarker for poor prognosis in sepsis	Chen J, Tang S, Ke S, Cai JJ, Osorio D, Golovko A, Morpurgo B, Guo S, Sun Y, Winkle M, Calin GA, Tian Y.	2022	10.1016/j.redox.2022.102377	N	No mice used; clinical evaulation of biomarkers only
31628890	TSLP induces a proinflammatory phenotype in circulating innate cells and predicts prognosis in sepsis patients	O'Hara MH, O'Reilly EM, Varadhachary G, Wolff RA, Wainberg ZA, Ko AH, Fisher G, Rahma O, Lyman JP, Cabanski CR, Mick R, Gherardini PF, Kitch LJ, Xu J, Samuel T, Karakunnel J, Fairchild J, Bucktrout S, LaVallee TM, Selinsky C, Till JE, Carpenter EL, Alanio C, Byrne KT, Chen RO, Trifan OC, Dugan U, Horak C, Hubbard-Lucey VM, Wherry EJ, Ibrahim R, Vonderheide RH.	2021	10.1016/S1470-2045(20)30532-5	N	No mice used; clinical evaulation of biomarkers only
35885778	Effects of Early Initiation of High-Dose Dexamethasone Therapy on Pro-Inflammatory Cytokines and Mortality in LPS-Challenged Mice	Son JY, Kwack WG, Chung EK, Shin S, Choi YJ.	2022	10.3390/healthcare10071247	N	Therapy/intervention/treatment investigation
35126812	Zingerone Inhibits the Neutrophil Extracellular Trap Formation and Protects against Sepsis via Nrf2-Mediated ROS Inhibition	Zhu Y, Wang D, Luo J, Jie J, Liu H, Peng L, Bai X, Li D.	2022	10.1155/2022/3990607	N	Therapy/intervention/treatment investigation
34991848	Impact of the immune response modification by lysophosphatidylcholine in the efficacy of antibiotic therapy of experimental models of peritoneal sepsis and pneumonia by Pseudomonas aeruginosa: LPC therapeutic effect in combined therapy	Parra-Millán R, Jiménez-Mejías ME, Ayerbe-Algaba R, Domínguez-Herrera J, Díaz C, Pérez Del Palacio J, Pachón J, Smani Y.	2022	10.1016/j.eimce.2020.06.019	N	Therapy/intervention/treatment investigation
34773253	NLRP3 knockout enhances immune infiltration and inflammatory responses and improves survival in a burn sepsis model	Stanojcic M, Vinaik R, Abdullahi A, Chen P, Jeschke MG.	2022	10.1111/imm.13427	N	Therapy/intervention/treatment investigation
34512319	Antagonism of Cerebral High Mobility Group Box 1 Ameliorates Dendritic Cell Dysfunction in Sepsis	Oraebosi MI.	2022	10.17420/ap6801.415	N	Therapy/intervention/treatment investigation
34407544	Gasdermin D inhibition prevents multiple organ dysfunction during sepsis by blocking NET formation	Li J, Bai Y, Tang Y, Wang X, Cavagnaro MJ, Li L, Li Z, Zhang Y, Shi J.	2022	10.3389/fimmu.2022.812164	N	Therapy/intervention/treatment investigation
34831360	Repurposing of High-Dose Erythropoietin as a Potential Drug Attenuates Sepsis in Preconditioning Renal Injury	Chancharoenthana W, Udompronpitak K, Manochantr Y, Kantagowit P, Kaewkanha P, Issara-Amphorn J, Leelahavanichkul A.	2021	10.3390/cells10113133	N	Therapy/intervention/treatment investigation
34664813	Evaluationof the New Outer Membrane Protein A Epitope-based Vaccines for Mice Model of Acinetobacter baumannii Associated Pneumonia and Sepsis Infection	Mehdinejadiani K, Hashemi A, Bandehpour M, Rahmani H, Ranjbar MM, Yardel V, Jalali SA, Mosaffa N.	2021	10.18502/ijaai.v20i5.7404	N	Therapy/intervention/treatment investigation
34220329	CD8(+) T cell survival in lethal fungal sepsis was ameliorated by T-cell-specific mTOR deletion	Wang H, Han W, Guo R, Bai G, Chen J, Cui N.	2021	10.7150/ijms.55592	N	Therapy/intervention/treatment investigation
33767693	Use of IFNγ/IL10 Ratio for Stratification of Hydrocortisone Therapy in Patients With Septic Shock	König R, Kolte A, Ahlers O, Oswald M, Krauss V, Roell D, Sommerfeld O, Dimopoulos G, Tsangaris I, Antoniadou E, Jaishankar N, Bogatsch H, Löffler M, Rödel M, Garcia-Moreno M, Tuchscherr L, Sprung CL, Singer M, Brunkhorst F, Oppert M, Gerlach H, Claus RA, Coldewey SM, Briegel J, Giamarellos-Bourboulis EJ, Keh D, Bauer M.	2021	10.3389/fimmu.2021.607217	N	Therapy/intervention/treatment investigation
33724397	Rosmarinic acid ameliorates septic-associated mortality and lung injury in mice via GRP78/IRE1α/JNK pathway	Zhang ZK, Zhou Y, Cao J, Liu DY, Wan LH.	2021	10.1093/jpp/rgaa033	N	Therapy/intervention/treatment investigation
33655320	Atezolizumab alleviates the immunosuppression induced by PD‑L1‑positive neutrophils and improves the survival of mice during sepsis	Chen J, Chen R, Huang S, Zu B, Zhang S.	2021	10.3892/mmr.2020.11783	N	Therapy/intervention/treatment investigation
33624364	Elevated angiotensin II induces platelet apoptosis through promoting oxidative stress in an AT1R-dependent manner during sepsis	Ren C, Yao RQ, Wang LX, Li JC, Chen KW, Wu Y, Dong N, Feng YW, Yao YM.	2021	10.3389/fphar.2021.665579	N	Therapy/intervention/treatment investigation
33454984	Nitrosonisoldipine is a selective inhibitor of inflammatory caspases and protects against pyroptosis and related septic shock	Chen Q, Zheng J, Wang D, Liu Q, Kang L, Gao X, Lin Z.	2021	10.1002/eji.202048937	N	Therapy/intervention/treatment investigation
33290154	Ethanol consumption increases renal dysfunction and mortality in a mice model of sub-lethal sepsis	do Valle GT, Ricci ST, Silva AO, Tirapelli CR, Ceron CS.	2021	10.1139/cjpp-2020-0564	N	Therapy/intervention/treatment investigation
33060455	Muscle-Derived Mitochondrial Transplantation Reduces Inflammation, Enhances Bacterial Clearance, and Improves Survival in Sepsis	Silva CMS, Wanderley CWS, Veras FP, Sonego F, Nascimento DC, Gonçalves AV, Martins TV, Cólon DF, Borges VF, Brauer VS, Damasceno LEA, Silva KP, Toller-Kawahisa JE, Batah SS, Souza ALJ, Monteiro VS, Oliveira AER, Donate PB, Zoppi D, Borges MC, Almeida F, Nakaya HI, Fabro AT, Cunha TM, Alves-Filho JC, Zamboni DS, Cunha FQ.	2021	10.1182/blood.2021011525	N	Therapy/intervention/treatment investigation
33044666	Interleukin-1β Protection Against Experimental Sepsis in Mice	Guo HL, Shi FD, Zhou Q, Liu QY, Wang YX, Song Y, Wu ZS, Shi YH, Zhang L, Xu KZ, Song GD.	2021	10.1007/s10753-020-01341-7	N	Therapy/intervention/treatment investigation
31880383	Interleukin-38 protects against sepsis by augmenting immunosuppressive activity of CD4(+) CD25(+) regulatory T cells	Ribes S, Zacke L, Nessler S, Saiepour N, Avendaño-Guzmán E, Ballüer M, Hanisch UK, Nau R.	2021	10.1186/s12974-021-02077-3	N	Therapy/intervention/treatment investigation
33187467	Fibroblast growth factor-2 alleviates the capillary leakage and inflammation in sepsis	Pan X, Xu S, Zhou Z, Wang F, Mao L, Li H, Wu C, Wang J, Huang Y, Li D, Wang C, Pan J.	2020	10.1186/s10020-020-00221-y	N	Therapy/intervention/treatment investigation
32925011	The novel iron chelator, DIBI, attenuates inflammation and improves outcome in colon ascendens stent peritonitis-induced experimental sepsis	Fokam D, Aali M, Dickson K, Scott C, Holbein B, Zhou J, Lehmann C.	2020	10.3233/CH-209207	N	Therapy/intervention/treatment investigation
32781764	Prevention of P2 Receptor-Dependent Thrombocyte Activation by Pore-Forming Bacterial Toxins Improves Outcome in A Murine Model of Urosepsis	Christensen MG, Johnsen N, Skals M, Hamilton ADM, Rubak P, Hvas AM, Praetorius H.	2020	10.3390/ijms21165652	N	Therapy/intervention/treatment investigation
32711251	S1P lyase inhibition protects against sepsis by promoting disease tolerance via the S1P/S1PR3 axis	Weigel C, Hüttner SS, Ludwig K, Krieg N, Hofmann S, Schröder NH, Robbe L, Kluge S, Nierhaus A, Winkler MS, Rubio I, von Maltzahn J, Spiegel S, Gräler MH.	2020	10.1016/j.ebiom.2020.102898	N	Therapy/intervention/treatment investigation
32710950	Liver injury in septic mice were suppressed by a camptothecin-bile acid conjugate via inhibiting NF-κB signaling pathway	Xiao LX, Qi L, Zhang XL, Zhou YQ, Yue HL, Yu ED, Li QY.	2020	10.1016/j.lfs.2020.118130	N	Therapy/intervention/treatment investigation
32366576	Depletion of Alveolar Macrophages Increases Pulmonary Neutrophil Infiltration, Tissue Damage, and Sepsis in a Murine Model of Acinetobacter baumannii Pneumonia	Lee HH, Aslanyan L, Vidyasagar A, Brennan MB, Tauber MS, Carrillo-Sepulveda MA, Dores MR, Rigel NW, Martinez LR.	2020	10.1128/IAI.00128-20	N	Therapy/intervention/treatment investigation
32303568	Pituitary Adenylate Cyclase-Activating Polypeptide Prevents Mortality Caused by Septic Peritonitis in Mice	Kono H, Furuya S, Sun C, Akazawa Y, Nakata Y, Fukushima H, Wakana H, Fujii H, Ichikawa D.	2020	10.4049/immunohorizons.1900044	N	Therapy/intervention/treatment investigation
32272432	Tubeimoside I improves survival of mice in sepsis by inhibiting inducible nitric oxide synthase expression	Luo M, Luo S, Cheng Z, Yang X, Lv D, Li X, Guo Y, Li C, Yan J.	2020	10.1016/j.biopha.2020.110083	N	Therapy/intervention/treatment investigation
31539844	6-Gingerol attenuates macrophages pyroptosis via the inhibition of MAPK signaling pathways and predicts a good prognosis in sepsis	Zhang FL, Zhou BW, Yan ZZ, Zhao J, Zhao BC, Liu WF, Li C, Liu KX.	2020	10.1016/j.cyto.2019.154854	N	Therapy/intervention/treatment investigation
26216747	Inhibition of lipogenesis reduces inflammation and organ injury in sepsis	Li Y, Zhao Y, Qiu C, Yang Y, Liao G, Wu X, Zhang X, Zhang Q, Zhang R, Wang Z.	2020	10.18632/aging.102896	N	Therapy/intervention/treatment investigation
31779663	Murine sepsis phenotypes and differential treatment effects in a randomized trial of prompt antibiotics and fluids	Kim WY, Lee SH, Kim DY, Ryu HJ, Chon GR, Park YY, Fu Y, Huh JW, Lim CM, Koh Y, Choi EY, Hong SB.	2019	10.1038/s41598-019-49564-5	N	Therapy/intervention/treatment investigation
31206687	Anti-inflammatory activity of β-caryophyllene combined with docosahexaenoic acid in a model of sepsis induced by Staphylococcus aureus in mice	Brito LF, Oliveira HBM, das Neves Selis N, E Souza CLS, Júnior MNS, de Souza EP, Silva LSCD, de Souza Nascimento F, Amorim AT, Campos GB, de Oliveira MV, Yatsuda R, Timenetsky J, Marques LM.	2019	10.1002/jsfa.9861	N	Therapy/intervention/treatment investigation
30915758	Influences of up-regulation of miR-126 on septic inflammation and prognosis through AKT/Rac1 signaling pathway	Wang HF, Wang YQ, Dou L, Gao HM, Wang B, Luo N, Li Y.	2019	10.26355/eurrev_201903_17257	N	Therapy/intervention/treatment investigation
25382110	Adoptive transfer of bone marrow-derived dendritic cells decreases inhibitory and regulatory T-cell differentiation and improves survival in murine polymicrobial sepsis	Sadeghalvad M, Mohammadi-Motlagh HR, Karaji AG, Mostafaie A.	2019	10.1002/jbt.22406	N	Therapy/intervention/treatment investigation
25219400	Anti-transforming growth factor β-induced protein antibody ameliorates vascular barrier dysfunction and improves survival in sepsis	Giménez-Llort L, Ramírez-Boix P, de la Fuente M.	2019	10.1016/j.exger.2019.110717	N	Therapy/intervention/treatment investigation
35535053	Electroacupuncture at ST36 (Zusanli) Prevents T-Cell Lymphopenia and Improves Survival in Septic Mice	Seeley JJ, Baker RG, Mohamed G, Bruns T, Hayden MS, Deshmukh SD, Freedberg DE, Ghosh S.	2018	10.1038/s41586-018-0253-5	N	Therapy/intervention/treatment investigation
30089711	Pyruvate dehydrogenase complex stimulation promotes immunometabolic homeostasis and sepsis survival	McCall CE, Zabalawi M, Liu T, Martin A, Long DL, Buechler NL, Arts RJW, Netea M, Yoza BK, Stacpoole PW, Vachharajani V.	2018	10.1172/jci.insight.99292	N	Therapy/intervention/treatment investigation
30045786	[Effects of terlipressin on blood pressure and survival in septic mice following trauma and its mechanism]	Tang W, Ma X, Ma W, Yang X, Yi Y, Luo L, Yan J, Liang H.	2018	10.3760/cma.j.issn.2095-4352.2018.07.001	N	Therapy/intervention/treatment investigation
29975792	Frontline Science: Targeted expression of a dominant-negative high mobility group A1 transgene improves outcome in sepsis	Baron RM, Kwon MY, Castano AP, Ghanta S, Riascos-Bernal DF, Lopez-Guzman S, Macias AA, Ith B, Schissel SL, Lederer JA, Reeves R, Yet SF, Layne MD, Liu X, Perrella MA.	2018	10.1002/JLB.4HI0817-333RR	N	Therapy/intervention/treatment investigation
29941462	High Mobility Group Protein 1 Reverses Immune System Paralysis in Late-Phase Sepsis	Liu QY, Wang YX, Wu ZS, Shi ZW, Wu X, Chen X, Yang Z, Xu KZ.	2018	10.1128/IAI.00455-18	N	Therapy/intervention/treatment investigation
29599080	Exosomes from Endothelial Progenitor Cells Improve the Outcome of a Murine Model of Sepsis	Zhou Y, Li P, Goodwin AJ, Cook JA, Halushka PV, Chang E, Fan H.	2018	10.1016/j.ymthe.2018.02.020	N	Therapy/intervention/treatment investigation
23359590	The Toll-like receptor 9 ligand, CpG oligodeoxynucleotide, attenuates cardiac dysfunction in polymicrobial sepsis, involving activation of both phosphoinositide 3 kinase/Akt and extracellular-signal-related kinase signaling	Arya AK, Hu B.	2018	10.4103/bc.bc_32_18	N	Therapy/intervention/treatment investigation
28955042	Acid Sphingomyelinase Inhibition Prevents Development of Sepsis Sequelae in the Murine Liver	Chung HY, Witt CJ, Jbeily N, Hurtado-Oliveros J, Giszas B, Lupp A, Gräler MH, Bruns T, Stallmach A, Gonnert FA, Claus RA.	2017	10.1038/s41598-017-11837-2	N	Therapy/intervention/treatment investigation
28947644	Why Antibiotic Treatment Is Not Enough for Sepsis Resolution: an Evaluation in an Experimental Animal Model	Halbach JL, Wang AW, Hawisher D, Cauvi DM, Lizardo RE, Rosas J, Reyes T, Escobedo O, Bickler SW, Coimbra R, De Maio A.	2017	10.1128/IAI.00664-17	N	Therapy/intervention/treatment investigation
28931235	Monoclonal Antibody Protects Against Acinetobacter baumannii Infection by Enhancing Bacterial Clearance and Evading Sepsis	Nielsen TB, Pantapalangkoor P, Luna BM, Bruhn KW, Yan J, Dekitani K, Hsieh S, Yeshoua B, Pascual B, Vinogradov E, Hujer KM, Domitrovic TN, Bonomo RA, Russo TA, Lesczcyniecka M, Schneider T, Spellberg B.	2017	10.1093/infdis/jix315	N	Therapy/intervention/treatment investigation
28724977	Therapeutic targeting of HMGB1 during experimental sepsis modulates the inflammatory cytokine profile to one associated with improved clinical outcomes	Stevens NE, Chapman MJ, Fraser CK, Kuchel TR, Hayball JD, Diener KR.	2017	10.1038/s41598-017-06205-z	N	Therapy/intervention/treatment investigation
28601305	Survival benefits of remote ischemic conditioning in sepsis	Joseph B, Khalil M, Hashmi A, Hecker L, Kulvatunyou N, Tang A, Friese RS, Rhee P.	2017	10.1016/j.jss.2016.01.033	N	Therapy/intervention/treatment investigation
28429224	Combined Effects of M1 Muscarinic Acetylcholine Receptor Agonist TBPB and α7n-Acetylcholine Receptor Activator GTS-21 on Mouse Mortality and Blood Concentration of Proinflammatory Cytokines in Sepsis	Zabrodskii PF, Gromov MS, Maslyakov VV.	2017	10.1007/s10517-017-3704-3	N	Therapy/intervention/treatment investigation
28428949	P2X(1), P2X(4), and P2X(7) Receptor Knock Out Mice Expose Differential Outcome of Sepsis Induced by α-Haemolysin Producing Escherichia coli	Greve AS, Skals M, Fagerberg SK, Tonnus W, Ellermann-Eriksen S, Evans RJ, Linkermann A, Praetorius HA.	2017	10.3389/fcimb.2017.00113	N	Therapy/intervention/treatment investigation
28363868	Neoagarooligosaccharides prevent septic shock by modulating A20-and cyclooxygenase-2-mediated interleukin-10 secretion in a septic-shock mouse model	Kang DR, Yoon GY, Cho J, Lee SJ, Lee SJ, Park HJ, Kang TH, Han HD, Park WS, Yoon YK, Park YM, Jung ID.	2017	10.1016/j.bbrc.2017.03.152	N	Therapy/intervention/treatment investigation
28273909	Protectin DX increases survival in a mouse model of sepsis by ameliorating inflammation and modulating macrophage phenotype	Xia H, Chen L, Liu H, Sun Z, Yang W, Yang Y, Cui S, Li S, Wang Y, Song L, Abdelgawad AF, Shang Y, Yao S.	2017	10.1038/s41598-017-00103-0	N	Therapy/intervention/treatment investigation
28090688	Exosomal miR-146a Contributes to the Enhanced Therapeutic Efficacy of Interleukin-1β-Primed Mesenchymal Stem Cells Against Sepsis	Song Y, Dou H, Li X, Zhao X, Li Y, Liu D, Ji J, Liu F, Ding L, Ni Y, Hou Y.	2017	10.1002/stem.2564	N	Therapy/intervention/treatment investigation
31171271	5, 7, 2', 4', 5'-Pentamethoxyflavanone regulates M1/M2 macrophage phenotype and protects the septic mice	Bazán PC, Lo Presti MS, Strauss M, Báez AL, Miler N, Paglini PA, Rivarola HW.	2016	10.1016/j.yexmp.2016.09.006	N	Therapy/intervention/treatment investigation
27840016	Immunization with LytB protein of Streptococcus pneumoniae activates complement-mediated phagocytosis and induces protection against pneumonia and sepsis	Corsini B, Aguinagalde L, Ruiz S, Domenech M, Antequera ML, Fenoll A, García P, García E, Yuste J.	2016	10.1016/j.vaccine.2016.11.001	N	Therapy/intervention/treatment investigation
27778275	Anti-septic effects of pelargonidin on HMGB1-induced responses in vitro and in vivo	Min G, Ku SK, Park MS, Park TJ, Lee HS, Bae JS.	2016	10.1007/s12272-016-0834-5	N	Therapy/intervention/treatment investigation
27712928	Colistin enhances therapeutic efficacy of daptomycin or teicoplanin in a murine model of multiresistant Acinetobacter baumannii sepsis	Cirioni O, Simonetti O, Pierpaoli E, Barucca A, Ghiselli R, Orlando F, Pelloni M, Trombettoni MM, Guerrieri M, Offidani A, Giacometti A, Provinciali M.	2016	10.1016/j.diagmicrobio.2016.09.010	N	Therapy/intervention/treatment investigation
27133718	Therapeutic effect of ent-kaur-16-en-19-oic acid on neutrophilic lung inflammation and sepsis is mediated by Nrf2	Kim KH, Sadikot RT, Joo M.	2016	10.1016/j.bbrc.2016.04.122	N	Therapy/intervention/treatment investigation
27114524	Targeting IL-17A attenuates neonatal sepsis mortality induced by IL-18	Wynn JL, Wilson CS, Hawiger J, Scumpia PO, Marshall AF, Liu JH, Zharkikh I, Wong HR, Lahni P, Benjamin JT, Plosa EJ, Weitkamp JH, Sherwood ER, Moldawer LL, Ungaro R, Baker HV, Lopez MC, McElroy SJ, Colliou N, Mohamadzadeh M, Moore DJ.	2016	10.1073/pnas.1515793113	N	Therapy/intervention/treatment investigation
27097769	Effectiveness of Multiple Blood-Cleansing Interventions in Sepsis, Characterized in Rats	Stojkovic I, Ghalwash M, Cao XH, Obradovic Z.	2016	10.1038/srep24719	N	Therapy/intervention/treatment investigation
28508944	Suppressive effects of zingerone on TGFBIp-mediated septic responses	Edwards MR, Sultan P, del Arroyo AG, Whittle J, Karmali SN, Moonesinghe SR, Haddad FS, Mythen MG, Singer M, Ackland GL.	2015	10.1042/CS20150024	N	Therapy/intervention/treatment investigation
26427806	Prognosis of sepsis induced by cecal ligation and puncture in mice improved by anti-Clonorchis Sinensis cyclopholin a antibodies	Song T, Yang M, Chen J, Huang L, Yin H, He T, Huang H, Hu X.	2015	10.1186/s13071-015-1111-z	N	Therapy/intervention/treatment investigation
26422851	The effects of aspirin, flurbiprofen, and NO-donating acetylsalicylic acid (NCX 4016) on mice models of endotoxic and septic shock	Ulu N, Iskit AB, Sökmensüer C, Güç MO.	2015	10.3906/sag-1402-82	N	Therapy/intervention/treatment investigation
26336832	Accompanying mild hypothermia significantly improved the prognosis of septic mice than artificial mild hypothermia	Li XS, Liu L, Jin YL, Luo FF, Li L, Zhu J, Xie Q.	2015	10.1016/j.ajem.2015.08.003	N	Therapy/intervention/treatment investigation
26308430	Corticosteroid Therapy Benefits Septic Mice With Adrenal Insufficiency But Harms Septic Mice Without Adrenal Insufficiency	Ai J, Guo L, Zheng Z, Wang SX, Huang B, Li XA.	2015	10.1097/CCM.0000000000001264	N	Therapy/intervention/treatment investigation
25961556	Heparin defends against the toxicity of circulating histones in sepsis	Wang F, Zhang N, Li B, Liu L, Ding L, Wang Y, Zhu Y, Mo X, Cao Q.	2015	10.2741/4370	N	Therapy/intervention/treatment investigation
25908100	Daidzein pretreatment improves survival in mouse model of sepsis	Parida S, Singh TU, Thangamalai R, Narasimha Reddy ChE, Panigrahi M, Kandasamy K, Singh V, Mishra SK.	2015	10.1016/j.jss.2015.03.059	N	Therapy/intervention/treatment investigation
25844479	The effect of ghrelin upon the early immune response in lean and obese mice during sepsis	Siegl D, Midura EF, Annecke T, Conzen P, Caldwell CC, Tschoep J.	2015	10.1371/journal.pone.0122211	N	Therapy/intervention/treatment investigation
26116490	Cilostazol inhibits HMGB1 release in LPS-activated RAW 264.7 cells and increases the survival of septic mice	Zhang R, Wan XJ, Zhang X, Kang QX, Bian JJ, Yu GF, Wang JF, Zhu KM.	2014	10.1371/journal.pone.0101215	N	Therapy/intervention/treatment investigation
25148376	Targeting mitochondrial oxidants may facilitate recovery of renal function during infant sepsis	Sims CR, MacMillan-Crow LA, Mayeux PR.	2014	10.1038/clpt.2014.170	N	Therapy/intervention/treatment investigation
24928629	Protective effects of chelerythrine against lipopolysaccharide-induced endotoxic shock in mice	Heredia A, Natesan S, Le NM, Medina-Moreno S, Zapata JC, Reitz M, Bryant J, Redfield RR.	2014	10.1089/aid.2013.0249	N	Therapy/intervention/treatment investigation
24911893	Enhanced survival during experimental Listeria monocytogenes sepsis in neonatal mice prophylactically treated with Th1 and macrophage immunoregulatory cytokines and mediators	Geyer MB, Radhakrishnan K, Van de Ven C, Suri MS, Ayello J, Cairo MS.	2014	10.1097/INF.0000000000000442	N	Therapy/intervention/treatment investigation
24707934	Endothelial progenitor cells and a stromal cell-derived factor-1α analogue synergistically improve survival in sepsis	Fan H, Goodwin AJ, Chang E, Zingarelli B, Borg K, Guan S, Halushka PV, Cook JA.	2014	10.1164/rccm.201312-2163OC	N	Therapy/intervention/treatment investigation
24561048	Synergistic efficacy of meropenem and rifampicin in a murine model of sepsis caused by multidrug-resistant Acinetobacter baumannii	Sun Y, Wang L, Li J, Zhao C, Zhao J, Liu M, Wang S, Lu C, Shang G, Jia Y, Wen A.	2014	10.1016/j.ejphar.2014.02.015	N	Therapy/intervention/treatment investigation
24706001	Anti-septic effects of fisetin in vitro and in vivo	Shubin NJ, Monaghan SF, Heffernan DS, Chung CS, Ayala A.	2013	10.1186/cc13131	N	Therapy/intervention/treatment investigation
24339780	The TFPI-2 derived peptide EDC34 improves outcome of gram-negative sepsis	Papareddy P, Kalle M, Sørensen OE, Malmsten M, Mörgelin M, Schmidtchen A.	2013	10.1371/journal.ppat.1003803	N	Therapy/intervention/treatment investigation
24150174	Platelets protect from septic shock by inhibiting macrophage-dependent inflammation via the cyclooxygenase 1 signalling pathway	Xiang B, Zhang G, Guo L, Li XA, Morris AJ, Daugherty A, Whiteheart SW, Smyth SS, Li Z.	2013	10.1038/ncomms3657	N	Therapy/intervention/treatment investigation
23977207	Intravenous application of a primary sevoflurane metabolite improves outcome in murine septic peritonitis: first results	Herrmann IK, Castellon M, Schwartz DE, Hasler M, Urner M, Hu G, Minshall RD, Beck-Schimmer B.	2013	10.1371/journal.pone.0072057	N	Therapy/intervention/treatment investigation
23439636	Inoculum effect on the efficacies of amoxicillin-clavulanate, piperacillin-tazobactam, and imipenem against extended-spectrum β-lactamase (ESBL)-producing and non-ESBL-producing Escherichia coli in an experimental murine sepsis model	Docobo-Pérez F, López-Cerero L, López-Rojas R, Egea P, Domínguez-Herrera J, Rodríguez-Baño J, Pascual A, Pachón J.	2013	10.1128/AAC.02190-12	N	Therapy/intervention/treatment investigation
23302299	The anti-inflammatory effect of the synthetic antimicrobial peptide 19-2.5 in a murine sepsis model: a prospective randomized study	Schuerholz T, Doemming S, Hornef M, Martin L, Simon TP, Heinbockel L, Brandenburg K, Marx G.	2013	10.1186/cc11920	N	Therapy/intervention/treatment investigation
22637701	Adipose-derived mesenchymal stromal cells induce immunomodulatory macrophages which protect from experimental colitis and sepsis	Anderson P, Souza-Moreira L, Morell M, Caro M, O'Valle F, Gonzalez-Rey E, Delgado M.	2013	10.1136/gutjnl-2012-302152	N	Therapy/intervention/treatment investigation
22992408	Therapeutic efficacy of CXCR3 blockade in an experimental model of severe sepsis	Herzig DS, Guo Y, Fang G, Toliver-Kinsky TE, Sherwood ER.	2012	10.1186/cc11642	N	Therapy/intervention/treatment investigation
22729924	Oncocin derivative Onc72 is highly active against Escherichia coli in a systemic septicaemia infection mouse model	Knappe D, Fritsche S, Alber G, Köhler G, Hoffmann R, Müller U.	2012	10.1093/jac/dks241	N	Therapy/intervention/treatment investigation
22710118	Effect of linezolid on the 50% lethal dose and 50% protective dose in treatment of infections by Gram-negative pathogens in naive and immunosuppressed mice and on the efficacy of ciprofloxacin in an acute murine model of septicemia	Marra A, Lamb L, Medina I, George D, Gibson G, Hardink J, Rugg J, Van Deusen J, O'Donnell JP.	2012	10.1128/AAC.00276-12	N	Therapy/intervention/treatment investigation
22693226	Interleukin-7 ameliorates immune dysfunction and improves survival in a 2-hit model of fungal sepsis	Unsinger J, Burnham CA, McDonough J, Morre M, Prakash PS, Caldwell CC, Dunne WM Jr, Hotchkiss RS.	2012	10.1093/infdis/jis383	N	Therapy/intervention/treatment investigation
33351449	Pharmacological and Genetic Inhibition of Translocator Protein 18 kDa Ameliorated Neuroinflammation in Murine Endotoxemia Model	Giga H, Ji B, Kikutani K, Fukuda S, Kitajima T, Katsumata S, Matsumata M, Suhara T, Yamawaki S, Shime N, Hosokawa K, Aizawa H.	2021	10.1097/SHK.0000000000001703	N	Therapy/intervention/treatment investigation
23548047	Anti-tumor necrosis factor VNAR single domains reduce lethality and regulate underlying inflammatory response in a murine model of endotoxic shock	Bojalil R, Mata-González MT, Sánchez-Muñoz F, Yee Y, Argueta I, Bolaños L, Amezcua-Guerra LM, Camacho-Villegas TA, Sánchez-Castrejón E, García-Ubbelohde WJ, Licea-Navarro AF, Márquez-Velasco R, Paniagua-Solís JF.	2013	10.1186/1471-2172-14-17	N	Therapy/intervention/treatment investigation
24051142	Role for platelet glycoprotein Ib-IX and effects of its inhibition in endotoxemia-induced thrombosis, thrombocytopenia, and mortality	Wang T, Wang ZQ, Wang L, Yan L, Wan J, Zhang S, Jiang HQ, Li WF, Lin ZF.	2013	10.1371/journal.pone.0065743	N	Therapy/intervention/treatment investigation
27109149	Effects of bone marrow mesenchymal stem cells on the cardiac function and immune system of mice with endotoxemia	Bae JS, Lee W, Son HN, Lee YM, Kim IS.	2014	10.1111/apha.12398	N	Therapy/intervention/treatment investigation
27117864	Eucaloric Ketogenic Diet Reduces Hypoglycemia and Inflammation in Mice with Endotoxemia	Hou H, Liu W, Wu S, Lu Y, Peng J, Zhu Y, Lu Y, Wang F, Sun Z.	2014	10.1371/journal.pone.0110585	N	Therapy/intervention/treatment investigation
27435156	Glucagon-like peptide-1 receptor signalling reduces microvascular thrombosis, nitro-oxidative stress and platelet activation in endotoxaemic mice	Wang JF, Li JB, Zhao YJ, Yi WJ, Bian JJ, Wan XJ, Zhu KM, Deng XM.	2015	10.1097/ALN.0000000000000525	N	Therapy/intervention/treatment investigation
27285988	Saikosaponin a inhibits LPS-induced inflammatory response by inducing liver X receptor alpha activation in primary mouse macrophages	Wei Z, Wang J, Shi M, Liu W, Yang Z, Fu Y.	2016	10.18632/oncotarget.9863	N	Therapy/intervention/treatment investigation
28549777	p32 is Required for Appropriate Interleukin-6 Production Upon LPS Stimulation and Protects Mice from Endotoxin Shock	Sasaki K, Gotoh K, Miake S, Setoyama D, Yagi M, Igami K, Uchiumi T, Kang D.	2017	10.1016/j.ebiom.2017.05.018	N	Therapy/intervention/treatment investigation
28623379	Cathelicidin-deficient mice exhibit increased survival and upregulation of key inflammatory response genes following cecal ligation and puncture	Severino P, Ariga SK, Barbeiro HV, de Lima TM, de Paula Silva E, Barbeiro DF, Machado MCC, Nizet V, Pinheiro da Silva F.	2017	10.1007/s00109-017-1555-z	N	Therapy/intervention/treatment investigation
28827548	CitH3: a reliable blood biomarker for diagnosis and treatment of endotoxic shock	Pan B, Alam HB, Chong W, Mobley J, Liu B, Deng Q, Liang Y, Wang Y, Chen E, Wang T, Tewari M, Li Y.	2017	10.1038/s41598-017-09337-4	N	Therapy/intervention/treatment investigation
29981294	Inhibition of peptidylarginine deiminase alleviates LPS-induced pulmonary dysfunction and improves survival in a mouse model of lethal endotoxemia	Liang Y, Pan B, Alam HB, Deng Q, Wang Y, Chen E, Liu B, Tian Y, Williams AM, Duan X, Wang Y, Zhang J, Li Y.	2018	10.1016/j.ejphar.2018.07.005	N	Therapy/intervention/treatment investigation
35593197	Hepatic pannexin-1 mediates ST2(+) regulatory T cells promoting resolution of inflammation in lipopolysaccharide-induced endotoxemia	Wang P, Shi B, Wang C, Wang Y, Que W, Jiang Z, Liu X, Jiang Q, Li H, Peng Z, Zhong L.	2022	10.1002/ctm2.849	N	Pathophysiology investigation
35784479	Plasmalogen Loss in Sepsis and SARS-CoV-2 Infection	Pike DP, McGuffee RM, Geerling E, Albert CJ, Hoft DF, Shashaty MGS, Meyer NJ, Pinto AK, Ford DA.	2022	10.3389/fcell.2022.912880	N	Pathophysiology investigation
35763934	Ablation of long noncoding RNA MALAT1 activates antioxidant pathway and alleviates sepsis in mice	Luo M, Wang H, Liu K, Liu M, Tan S, Zhu Y, Zhang H.	2022	10.1016/j.bbrc.2022.06.038	N	Pathophysiology investigation
35701132	[Characteristics of amino acid metabolism in myeloid-derived suppressor cells in septic mice]	Ma Y, Zhang Y, Li R, Deng SW, Qin QS, Zhu LL.	2022	10.19723/j.issn.1671-167X.2022.03.020	N	Pathophysiology investigation
35420978	Protective effect of growth differentiation factor 15 in sepsis by regulating macrophage polarization and its mechanism	Zhang X, Dong S.	2022	10.1080/21655979.2022.2059903	N	Pathophysiology investigation
35401514	Negative Immune Checkpoint Protein, VISTA, Regulates the CD4(+) T(reg) Population During Sepsis Progression to Promote Acute Sepsis Recovery and Survival	Gray CC, Biron-Girard B, Wakeley ME, Chung CS, Chen Y, Quiles-Ramirez Y, Tolbert JD, Ayala A.	2022	10.3389/fimmu.2022.861670	N	Pathophysiology investigation
35182399	Plasma fibronectin can affect the cytokine profile and monocytes/macrophages function in addition to predicting the prognosis of advanced sepsis	Li S, Zhuang K, He Y, Deng Y, Xi J, Chen J.	2022	10.11817/j.issn.1672-7347.2022.210244	N	Pathophysiology investigation
35066511	Inhibition of Ferroptosis Attenuates Glutamate Excitotoxicity and Nuclear Autophagy in a CLP Septic Mouse Model	Xie Z, Xu M, Xie J, Liu T, Xu X, Gao W, Li Z, Bai X, Liu X.	2022	10.1097/SHK.0000000000001893	N	Pathophysiology investigation
34862128	The -172 A-to-G variation in ADAM17 gene promoter region affects EGR1/ADAM17 pathway and confers susceptibility to septic mortality with sepsis-3.0 criteria	He J, Zhao T, Liu L, Liao S, Yang S, Lu F, Hong Y, Wei N, Cheng H, Zhang W, Shao Y.	2022	10.1016/j.intimp.2021.108385	N	Pathophysiology investigation
34841450	Splenic T lymphocytes induce the formation of immunosuppressive neutrophils through IFN-γ in sepsis	Huang J, Sun R, Yang Y, Li L, Liu L, Shao Y, Ji D, Sun B.	2022	10.1007/s00011-021-01524-4	N	Pathophysiology investigation
32978453	Presence of the apolipoprotein E-ε4 allele is associated with an increased risk of sepsis progression	Guo C, Ye FX, Jian YH, Liu CH, Tu ZH, Yang DP.	2022	10.1002/ddr.21863	N	Pathophysiology investigation
33774183	Splenectomy provides protective effects against CLP-induced sepsis by reducing TRegs and PD-1/PD-L1 expression	Maile R, Willis ML, Herring LE, Prevatte A, Mahung C, Cairns B, Wallet S, Coleman LG Jr.	2021	10.3390/ijms221810083	N	Pathophysiology investigation
33767712	Functions for Retinoic Acid-Related Orphan Receptor Alpha (RORα) in the Activation of Macrophages During Lipopolysaccharide-Induced Septic Shock	Hams E, Roberts J, Bermingham R, Fallon PG.	2021	10.3389/fimmu.2021.647329	N	Pathophysiology investigation
33684569	Changes in plasma HDL and its subcomponents HDL2b and HDL3 regulate inflammatory response by modulating SOCS1 signaling to affect severity degree and prognosis of sepsis	Li H, Liu W, Su W, Yang Z, Chen Y, Fu Y, Zhang T, Fu W, Chen W, Sun Y.	2021	10.1016/j.meegid.2021.104804	N	Pathophysiology investigation
33565394	[Complement 5a regulates the function of dendritic cells to induce pathogenic polarization of regulatory T cell/helper T cell 17 in sepsis]	Qi A, Wang T, Chai Y, Zhang J.	2021	10.3760/cma.j.cn121430-20201102-00696	N	Pathophysiology investigation
33420893	The Influence of Macrophage-Activating Lipopeptide 2 (MALP-2) on Local and Systemic Inflammatory Response in a Murine Two-Hit Model of Hemorrhagic Shock and Subsequent Sepsis	Xu D, Horst K, Wang W, Luo P, Shi Y, Tschernig T, Greven J, Hildebrand F.	2021	10.1007/s10753-020-01329-3	N	Pathophysiology investigation
32421784	Effect of Interleukin-36β on Activating Autophagy of CD4+CD25+ Regulatory T cells and Its Immune Regulation in Sepsis	Ge Y, Huang M, Dong N, Yao YM.	2020	10.1093/infdis/jiaa258	N	Pathophysiology investigation
32324169	B-type natriuretic peptide is upregulated by c-Jun N-terminal kinase and contributes to septic hypotension	Hoffman M, Kyriazis ID, Dimitriou A, Mishra SK, Koch WJ, Drosatos K.	2020	10.1172/jci.insight.133675	N	Pathophysiology investigation
32285112	miR-145a Regulation of Pericyte Dysfunction in a Murine Model of Sepsis	Wu Y, Li P, Goodwin AJ, Cook JA, Halushka PV, Zingarelli B, Fan H.	2020	10.1093/infdis/jiaa184	N	Pathophysiology investigation
32007915	Increased levels of myeloid-derived suppressor cells in esophageal cancer patients is associated with the complication of sepsis	Xu J, Peng Y, Yang M, Guo N, Liu H, Gao H, Niu F, Wang R, Wang C, Yu K.	2020	10.1016/j.biopha.2020.109864	N	Pathophysiology investigation
31947892	GDF3 Protects Mice against Sepsis-Induced Cardiac Dysfunction and Mortality by Suppression of Macrophage Pro-Inflammatory Phenotype	Wang L, Li Y, Wang X, Wang P, Essandoh K, Cui S, Huang W, Mu X, Liu Z, Wang Y, Peng T, Fan GC.	2020	10.3390/cells9010120	N	Pathophysiology investigation
30971442	Cutting Edge: Polymicrobial Sepsis Has the Capacity to Reinvigorate Tumor-Infiltrating CD8 T Cells and Prolong Host Survival	Wu M, Pu K, Jiang T, Zhai Q, Ma Z, Ma H, Xu F, Zhang Z, Wang Q.	2020	10.1016/j.jare.2020.06.027	N	Pathophysiology investigation
28658005	Polysaccharides from Bupleurum Induce Immune Reversal in Late Sepsis	Shao Y, Zhao T, Zhang W, He J, Lu F, Cai Y, Lai Z, Wei N, Liang C, Liu L, Hong Y, Cheng X, Li J, Tang P, Fan W, Ou M, Yang J, Liu Y, Cui L.	2020	10.1038/s41598-020-72616-0	N	Pathophysiology investigation
26743601	Bacterial Sepsis Increases Survival in Metastatic Melanoma: Chlamydophila Pneumoniae Induces Macrophage Polarization and Tumor Regression	Luo L, Wu J, Qiao L, Lu G, Li J, Li D.	2020	10.1111/jcmm.15313	N	Pathophysiology investigation
26131152	miR-15a/16 are upreuglated in the serum of neonatal sepsis patients and inhibit the LPS-induced inflammatory pathway	Ge Y, Huang M, Wu Y, Dong N, Yao YM.	2020	10.1111/jcmm.14902	N	Pathophysiology investigation
31506547	Serum developmental endothelial locus-1 is associated with severity of sepsis in animals and humans	Kim WY, Lee SH, Kim DY, Ryu HJ, Chon GR, Park YY, Fu Y, Huh JW, Lim CM, Koh Y, Choi EY, Hong SB.	2019	10.1038/s41598-019-49564-5	N	Pathophysiology investigation
31501504	Impact of Intermittent Hypoxia on Sepsis Outcomes in a Murine Model	Chou KT, Cheng SC, Huang SF, Perng DW, Chang SC, Chen YM, Hsu HS, Hung SC.	2019	10.1038/s41598-019-49381-w	N	Pathophysiology investigation
31387910	A Functional Polymorphism-Mediated Disruption of EGR1/ADAM10 Pathway Confers the Risk of Sepsis Progression	Chen F, Wang Y, Zhang W, Cai Y, Zhao T, Mai H, Tao S, Wei W, Li J, Chen X, Li X, Tang P, Fan W, Yang J, Ou M, Lu F, Lai Z, Chen H, Zou T, Sun F, Shao Y, Cui L.	2019	10.1128/mBio.01663-19	N	Pathophysiology investigation
30052582	Early Dynamics of Plasma Dna in a Mouse Model of Sepsis	Lauková L, Bertolo EMJ, Zelinková M, Borbélyová V, Čonka J, Gaál Kovalčíková A, Domonkos E, Vlková B, Celec P.	2019	10.1097/SHK.0000000000001215	N	Pathophysiology investigation
25437496	Up-regulation of programmed cell death 1 ligand 1 on neutrophils may be involved in sepsis-induced immunosuppression: an animal study and a prospective case-control study	Yu Q, Li Y, Wang H, Xiong H.	2019	10.1002/2211-5463.12746	N	Pathophysiology investigation
24289156	B and T lymphocyte attenuator expression on CD4+ T-cells associates with sepsis and subsequent infections in ICU patients	Danahy DB, Jensen IJ, Griffith TS, Badovinac VP.	2019	10.4049/jimmunol.1900076	N	Pathophysiology investigation
23935889	Disruption of calcium homeostasis in cardiomyocytes underlies cardiac structural and functional changes in severe sepsis	Joerk A, Ritter M, Langguth N, Seidel RA, Freitag D, Herrmann KH, Schaefgen A, Ritter M, Günther M, Sommer C, Braemer D, Walter J, Ewald C, Kalff R, Reichenbach JR, Westerhausen M, Pohnert G, Witte OW, Holthoff K.	2019	10.1161/CIRCRESAHA.118.314160	N	Pathophysiology investigation
29662678	Interleukin-6 is a key factor for immunoglobulin-like transcript-4-mediated immune injury in sepsis	Zhang W, He J.	2018	10.1186/s40560-018-0294-8	N	Pathophysiology investigation
29530012	Sepsis increases perioperative metastases in a murine model	Tai LH, Ananth AA, Seth R, Alkayyal A, Zhang J, de Souza CT, Staibano P, Kennedy MA, Auer RC.	2018	10.1186/s12885-018-4173-4	N	Pathophysiology investigation
29449632	Inducible nitric oxide synthase during the late phase of sepsis is associated with hypothermia and immune cell migration	Takatani Y, Ono K, Suzuki H, Inaba M, Sawada M, Matsuda N.	2018	10.1038/s41374-018-0021-z	N	Pathophysiology investigation
29063336	Role of β2-Adrenoreceptors in Adrenergic Anti-Inflammatory Mechanism in Sepsis	Zabrodskii PF, Gromov MS, Maslyakov VV.	2017	10.1007/s10517-017-3886-8	N	Pathophysiology investigation
28850247	S1PR3 Signaling Drives Bacterial Killing and Is Required for Survival in Bacterial Sepsis	Hou J, Chen Q, Wu X, Zhao D, Reuveni H, Licht T, Xu M, Hu H, Hoeft A, Ben-Sasson SA, Shu Q, Fang X.	2017	10.1164/rccm.201701-0241OC	N	Pathophysiology investigation
28567497	Experimental Sepsis Severity Score Associated to Mortality and Bacterial Spreading is Related to Bacterial Load and Inflammatory Profile of Different Tissues	Gonçalves MC, Horewicz VV, Lückemeyer DD, Prudente AS, Assreuy J.	2017	10.1007/s10753-017-0596-3	N	Pathophysiology investigation
30184059	Rapid onset of severe septic shock in the pregnant mouse†	Wu Y, Zhou J, Bi L, Huang M, Han Y, Zhang Q, Zhu D, Zhou S.	2016	10.3892/mmr.2016.5151	N	Pathophysiology investigation
27862204	A comparison of the immunological potency of Burkholderia lipopolysaccharides in endotoxemic BALB/c mice	Saito AY, Marin Rodriguez AA, Menchaca Vega DS, Sussmann RAC, Kimura EA, Katzin AM.	2016	10.1016/j.ijantimicag.2016.08.017	N	Pathophysiology investigation
27178223	Sepsis-induced expansion of granulocytic myeloid-derived suppressor cells promotes tumour growth through Toll-like receptor 4	Llitjos JF, Auffray C, Alby-Laurent F, Rousseau C, Merdji H, Bonilla N, Toubiana J, Belaïdouni N, Mira JP, Lucas B, Chiche JD, Pène F.	2016	10.1002/path.4744	N	Pathophysiology investigation
26873079	Chemerin in peritoneal sepsis and its associations with glucose metabolism and prognosis: a translational cross-sectional study	Horn P, Metzing UB, Steidl R, Romeike B, Rauchfuß F, Sponholz C, Thomas-Rüddel D, Ludewig K, Birkenfeld AL, Settmacher U, Bauer M, Claus RA, von Loeffelholz C.	2016	10.1186/s13054-016-1209-5	N	Pathophysiology investigation
26433115	Elevated miR-155 expression induces immunosuppression via CD39(+) regulatory T-cells in sepsis patient	Liu J, Shi K, Chen M, Xu L, Hong J, Hu B, Yang X, Sun R.	2015	10.1016/j.ijid.2015.09.016	N	Pathophysiology investigation
25857313	Dimethylarginine dimethylaminohydrolase 2 regulates nitric oxide synthesis and hemodynamics and determines outcome in polymicrobial sepsis	Lambden S, Kelly P, Ahmetaj-Shala B, Wang Z, Lee B, Nandi M, Torondel B, Delahaye M, Dowsett L, Piper S, Tomlinson J, Caplin B, Colman L, Boruc O, Slaviero A, Zhao L, Oliver E, Khadayate S, Singer M, Arrigoni F, Leiper J.	2015	10.1161/ATVBAHA.115.305278	N	Pathophysiology investigation
25766237	Interleukin-3 amplifies acute inflammation and is a potential therapeutic target in sepsis	Weber GF, Chousterman BG, He S, Fenn AM, Nairz M, Anzai A, Brenner T, Uhle F, Iwamoto Y, Robbins CS, Noiret L, Maier SL, Zönnchen T, Rahbari NN, Schölch S, Klotzsche-von Ameln A, Chavakis T, Weitz J, Hofer S, Weigand MA, Nahrendorf M, Weissleder R, Swirski FK.	2015	10.1126/science.aaa4268	N	Pathophysiology investigation
23799041	CRISPLD2 is expressed at low levels during septic shock and is associated with procalcitonin	Horst SA, Linnér A, Beineke A, Lehne S, Höltje C, Hecht A, Norrby-Teglund A, Medina E, Goldmann O.	2013	10.1159/000348283	N	Pathophysiology investigation
23008446	Sepsis chronically in MARS: systemic cytokine responses are always mixed regardless of the outcome, magnitude, or phase of sepsis	Osuchowski MF, Craciun F, Weixelbaumer KM, Duffy ER, Remick DG.	2012	10.4049/jimmunol.1201806	N	Pathophysiology investigation
27335257	Circulating cell-free DNA indicates M1/M2 responses during septic peritonitis	Xin Y, Gao X, Wang W, Xu X, Yu L, Ju X, Li A.	2016	10.1016/j.bbrc.2016.06.092	N	Pathophysiology investigation
25337993	Tim-3 negatively mediates natural killer cell function in LPS-induced endotoxic shock	Moreira NM, Zanoni JN, de Oliveira Dalálio MM, de Almeida Araújo EJ, Braga CF, de Araújo SM.	2014	10.1016/j.exppara.2014.03.005	N	Pathophysiology investigation
35612771	Early Diagnosis of Murine Sepsis-Associated Encephalopathy Using Dynamic PET/CT Imaging and Multiparametric MRI	Zhu T, Jiang J, Xiao Y, Xu D, Liang Z, Bi L, Yang M, Liang M, Li D, Lin Y.	2022	10.1007/s11307-022-01743-z	N	Sepsis-associated encephalopathy detection technology devlopment study
34867376	Blocking HMGB1/RAGE Signaling by Berberine Alleviates A1 Astrocyte and Attenuates Sepsis-Associated Encephalopathy	Lv ZY, Shi YL, Bassi GS, Chen YJ, Yin LM, Wang Y, Ulloa L, Yang YQ, Xu YD.	2022	10.2147/JIR.S361466	N	Sepsis-associated encephalopathy; pathophysiology investigation
27913953	Neuroinflammation-Induced Downregulation of Hippocampacal Neuregulin 1-ErbB4 Signaling in the Parvalbumin Interneurons Might Contribute to Cognitive Impairment in a Mouse Model of Sepsis-Associated Encephalopathy	Gao R, Ji MH, Gao DP, Yang RH, Zhang SG, Yang JJ, Shen JC.	2017	10.1007/s10753-016-0484-2	N	Sepsis-associated encephalopathy; pathophysiology investigation
26508338	Disrupted Tryptophan Metabolism Induced Cognitive Impairment in a Mouse Model of Sepsis-associated Encephalopathy	Gao R, Kan MQ, Wang SG, Yang RH, Zhang SG.	2016	10.1007/s10753-015-0279-x	N	Sepsis-associated encephalopathy; pathophysiology investigation
35571566	Metformin Improves the Prognosis of Adult Mice with Sepsis-Associated Encephalopathy Better than That of Aged Mice	Shan Y, Zhang X, Zhou G, Ji X, Gu Y.	2022	10.1016/j.cyto.2022.155911	N	Sepsis-associated encephalopathy; therapy/intervention/treatment investigation
32363721	Sestrin 2 attenuates sepsis-associated encephalopathy through the promotion of autophagy in hippocampal neurons	Chen H, Huang N, Tian H, Li J, Li B, Sun J, Zhang S, Zhang C, Zhao Y, Kong G, Li Z.	2021	10.1016/j.biocel.2021.105970	N	Sepsis-associated encephalopathy; therapy/intervention/treatment investigation
29198013	Short- and Long-Term Protective Effects of Melatonin in a Mouse Model of Sepsis-Associated Encephalopathy	Ji MH, Xia DG, Zhu LY, Zhu X, Zhou XY, Xia JY, Yang JJ.	2018	10.1007/s10753-017-0708-0	N	Sepsis-associated encephalopathy; therapy/intervention/treatment investigation
29137271	Environmental conditions differentially affect neurobehavioral outcomes in a mouse model of sepsis-associated encephalopathy	Ji MH, Tang H, Luo D, Qiu LL, Jia M, Yuan HM, Feng SW, Yang JJ.	2017	10.18632/oncotarget.19595	N	Sepsis-associated encephalopathy; therapy/intervention/treatment investigation
27979475	Ginsenoside Rg1 protects against sepsis-associated encephalopathy through beclin 1-independent autophagy in mice	Li Y, Wang F, Luo Y.	2017	10.1016/j.jss.2016.08.080	N	Sepsis-associated encephalopathy; therapy/intervention/treatment investigation
30336174	SIRT1 activation by butein attenuates sepsis-induced brain injury in mice subjected to cecal ligation and puncture via alleviating inflammatory and oxidative stress	Zhu Y, Wang K, Ma Z, Liu D, Yang Y, Sun M, Wen A, Hao Y, Ma S, Ren F, Xin Z, Li Y, Di S, Liu J.	2019	10.1016/j.taap.2018.10.013	N	Sepsis-induced brain injury; therapy/intervention/treatment investigation
26464629	Low molecular weight heparin prevents lipopolysaccharide induced-hippocampus-dependent cognitive impairments in mice	Li R, Tong J, Tan Y, Zhu S, Yang J, Ji M.	2015		N	Sepsis-induced-hippocampus-dependent cognitive impairments; therapy/intervention/treatment investigation
25914032	Systemic Lipopolysaccharide Administration-Induced Cognitive Impairments are Reversed by Erythropoietin Treatment in Mice	Gao R, Tang YH, Tong JH, Yang JJ, Ji MH, Zhu SH.	2015	10.1007/s10753-015-0175-4	N	Sepsis-induced-cognitive impairments; therapy/intervention/treatment investigation
35873795	Inhibition of Xanthine Oxidase Protects against Sepsis-Induced Acute Kidney Injury by Ameliorating Renal Hypoxia	Wang TT, Du YW, Wang W, Li XN, Liu HB.	2022	10.1155/2022/4326695	N	Sepsis-induced acute kidney injury; therapy/intervention/treatment investigation
26863120	Serum Neutrophil Gelatinase Associated Lipocalin (NGAL) Outperforms Serum Creatinine in Detecting Sepsis-Induced Acute Kidney Injury, Experiments on Bilateral Nephrectomy and Bilateral Ureter Obstruction Mouse Models	Yang C, Zhao J, Lin L, Pan S, Fu L, Han L, Jin M, Zhou R, Zhang A.	2015	10.3389/fcimb.2015.00079	N	Sepsis-induced acute kidney injury detection study
26823757	Identification of phosphorylated MYL12B as a potential plasma biomarker for septic acute kidney injury using a quantitative proteomic approach	Wu F, Dong XJ, Li YY, Zhao Y, Xu QL, Su L.	2015	10.1111/imj.12782_7	N	Sepsis-induced acute kidney injury diagnosis biomarker study
34370322	MicroRNA-214-5p aggravates sepsis-related acute kidney injury in mice	Yuan X, Wu Y, Lin J, Weng Q, Wu L, Yang S, Li X, Tan M, Lin Z, Lian X, Chen Y.	2022	10.1096/fj.202100760RRR	N	Sepsis-induced acute kidney injury; pathophysiology investigation
33209683	The role of lipoprotein-associated phospholipase A2 in acute kidney injury of septic mice	Liang G, Wu R, Jiang L, Liu Y, Mao G, Huang Z, Qi L, Jiang H.	2020	10.21037/tau-20-1173	N	Sepsis-induced acute kidney injury; pathophysiology investigation
28601327	Milk fat globule-epidermal growth factor-factor VIII attenuates sepsis-induced acute kidney injury	Doerflinger M, Reljic B, Menassa J, Nedeva C, Jose I, Faou P, Mackiewicz L, Mansell A, Pellegrini M, Hotchkiss R, Puthalakath H.	2021	10.1111/febs.15552	N	Sepsis-induced acute kidney injury; therapy/intervention/treatment investigation
28319494	Heparin-Binding Protein (HBP): A Causative Marker and Potential Target for Heparin Treatment of Human Sepsis-Induced Acute Kidney Injury	Xu H, Yu X, Wang B, Zhang H, Li J, Gao H, Wang Y.	2020	10.21037/apm-19-653	N	Sepsis-induced acute kidney injury; therapy/intervention/treatment investigation
31244655	Protective Role of Hepcidin in Polymicrobial Sepsis and Acute Kidney Injury	Scindia Y, Wlazlo E, Leeds J, Loi V, Ledesma J, Cechova S, Ghias E, Swaminathan S.	2019	10.3389/fphar.2019.00615	N	Sepsis-induced acute kidney injury; therapy/intervention/treatment investigation
27902475	Osthole protects sepsis-induced acute kidney injury via down-regulating NF-κB signal pathway	Yu C, Li P, Qi D, Wang L, Qu HL, Zhang YJ, Wang XK, Fan HY.	2017	10.18632/oncotarget.13592	N	Sepsis-induced acute kidney injury; therapy/intervention/treatment investigation
23702481	Glucocorticoids attenuate septic acute kidney injury	Choi HM, Jo SK, Kim SH, Lee JW, Cho E, Hyun YY, Cha JJ, Kang YS, Cha DR, Cho WY, Kim HK.	2013	10.1016/j.bbrc.2013.05.042	N	Sepsis-induced acute kidney injury; therapy/intervention/treatment investigation
35086056	Podocyte protection by Angptl3 knockout via inhibiting ROS/GRP78 pathway in LPS-induced acute kidney injury	Dames C, Winek K, Beckers Y, Engel O, Meisel A, Meisel C.	2018	10.1016/j.jneuroim.2018.03.005	N	Sepsis-induced acute kidney injury; therapy/intervention/treatment investigation
23173923	The effects of a selective inhibitor of c-Fos/activator protein-1 on endotoxin-induced acute kidney injury in mice	Miyazaki H, Morishita J, Ueki M, Nishina K, Shiozawa S, Maekawa N.	2012	10.1186/1471-2369-13-153	N	Sepsis-induced acute kidney injury; therapy/intervention/treatment investigation
26990086	Autophagy Limits Endotoxemic Acute Kidney Injury and Alters Renal Tubular Epithelial Cell Cytokine Expression	Leventhal JS, Ni J, Osmond M, Lee K, Gusella GL, Salem F, Ross MJ.	2016	10.1371/journal.pone.0150001	N	Sepsis-induced acute kidney injury; pathophysiology investigation
35086056	Podocyte protection by Angptl3 knockout via inhibiting ROS/GRP78 pathway in LPS-induced acute kidney injury	Dames C, Winek K, Beckers Y, Engel O, Meisel A, Meisel C.	2018	10.1016/j.jneuroim.2018.03.005	N	Sepsis-induced acute kidney injury; therapy/intervention/treatment investigation
32247267	Protective and predictive role of Mucin1 in sepsis-induced ALI/ARDS	Wang YM, Qi X, Gong FC, Chen Y, Yang ZT, Mao EQ, Chen EZ.	2020	10.1016/j.intimp.2020.106438	N	Sepsis-induced acute lung injury/sepsis-induced acute respiratory distress syndrome; pathophysiology investigation
35367342	Inhibition of the C3a receptor attenuates sepsis-induced acute lung injury by suppressing pyroptosis of the pulmonary vascular endothelial cells	Li ZF, Wang YC, Feng QR, Zhang YS, Zhuang YF, Xie ZX, Bai XJ.	2022	10.1016/j.freeradbiomed.2022.02.032	N	Sepsis-induced acute lung injury; therapy/intervention/treatment investigation
33769524	Ruscogenin attenuates sepsis-induced acute lung injury and pulmonary endothelial barrier dysfunction via TLR4/Src/p120-catenin/VE-cadherin signalling pathway	Wang Y, Xue L, Wu Y, Zhang J, Dai Y, Li F, Kou J, Zhang Y.	2021	10.1093/jpp/rgaa039	N	Sepsis-induced acute lung injury; therapy/intervention/treatment investigation
31927655	Protective Effect of Dexmedetomidine on Acute Lung Injury via the Upregulation of Tumour Necrosis Factor-α-Induced Protein-8-like 2 in Septic Mice	Kong Q, Wu X, Qiu Z, Huang Q, Xia Z, Song X.	2020	10.1007/s10753-019-01169-w	N	Sepsis-induced acute lung injury; therapy/intervention/treatment investigation
32220053	Systems pharmacology reveals the mechanism of activity of Physalis alkekengi L. var. franchetii against lipopolysaccharide-induced acute lung injury	Yang Y, Ding Z, Wang Y, Zhong R, Feng Y, Xia T, Xie Y, Yang B, Sun X, Shu Z.	2020	10.1111/jcmm.15126	N	Sepsis-induced acute lung injury; therapy/intervention/treatment investigation
23256797	Ursolic acid attenuates lipopolysaccharide-induced acute lung injury in a mouse model	Chen X, Wan Y, Zhou T, Li J, Wei Y.	2013	10.2217/imt.12.144	N	Sepsis-induced acute lung injury; therapy/intervention/treatment investigation
26468713	Kinin B1 Receptor Antagonist BI113823 Reduces Acute Lung Injury	Nasseri S, Gurusamy M, Jung B, Lee D, Khang G, Doods H, Wu D.	2015	10.1097/CCM.0000000000001268	N	Sepsis-induced acute lung injury; therapy/intervention/treatment investigation
28550901	Protective effect of hemopexin on systemic inflammation and acute lung injury in an endotoxemia model	Jung JY, Kwak YH, Chang I, Kwon WY, Suh GJ, Choi D.	2017	10.1016/j.jss.2016.12.020	N	Sepsis-induced acute lung injury; therapy/intervention/treatment investigation
29409946	FABP4 inhibitors suppress inflammation and oxidative stress in murine and cell models of acute lung injury	Gong Y, Yu Z, Gao Y, Deng L, Wang M, Chen Y, Li J, Cheng B.	2018	10.1016/j.bbrc.2018.01.150	N	Sepsis-induced acute lung injury; therapy/intervention/treatment investigation
35222388	A 4-Benzene-Indol Derivative Alleviates LPS-Induced Acute Lung Injury Through Inhibiting the NLRP3 Inflammasome	Leligdowicz A, Richard-Greenblatt M, Wright J, Crowley VM, Kain KC.	2018	10.3389/fimmu.2018.00838	N	Sepsis-induced acute lung injury; therapy/intervention/treatment investigation
29365277	IFN-β Improves Sepsis-related Alveolar Macrophage Dysfunction and Postseptic Acute Respiratory Distress Syndrome-related Mortality	Hiruma T, Tsuyuzaki H, Uchida K, Trapnell BC, Yamamura Y, Kusakabe Y, Totsu T, Suzuki T, Morita S, Doi K, Noiri E, Nakamura K, Nakajima S, Yahagi N, Morimura N, Chang K, Yamada Y.	2018	10.1165/rcmb.2017-0261OC	N	Sepsis-related alveolar macrophage dysfunction and postseptic acute respiratory distress syndrome; therapy/intervention/treatment investigation
35002536	CircN4bp1 Facilitates Sepsis-Induced Acute Respiratory Distress Syndrome through Mediating Macrophage Polarization via the miR-138-5p/EZH2 Axis	Zhao D, Wang C, Liu X, Liu N, Zhuang S, Zhang Q, Bao X, Xu S, Zhou X, Meng Q, Li S, Tang L.	2021	10.1155/2021/7858746	N	Sepsis-induced acute respiratory distress syndrome; therapy/intervention/treatment investigation
34276358	Il12a Deletion Aggravates Sepsis-Induced Cardiac Dysfunction by Regulating Macrophage Polarization	Wang Z, Liu M, Ye D, Ye J, Wang M, Liu J, Xu Y, Zhang J, Zhao M, Feng Y, Xu S, Pan W, Luo Z, Li D, Wan J.	2021	10.3389/fphar.2021.632912	N	Sepsis-induced cardiac dysfunction; therapy/intervention/treatment investigation
32983159	RvE1 Attenuates Polymicrobial Sepsis-Induced Cardiac Dysfunction and Enhances Bacterial Clearance	Chen J, Purvis GSD, Collotta D, Al Zoubi S, Sugimoto MA, Cacace A, Martin L, Colas RA, Collino M, Dalli J, Thiemermann C.	2020	10.3389/fimmu.2020.02080	N	Sepsis-Induced cardiac dysfunction; therapy/intervention/treatment investigation
28525390	MicroRNA-155 attenuates late sepsis-induced cardiac dysfunction through JNK and β-arrestin 2	Zhou Y, Song Y, Shaikh Z, Li H, Zhang H, Caudle Y, Zheng S, Yan H, Hu D, Stuart C, Yin D.	2017	10.18632/oncotarget.17636	N	Sepsis-induced cardiac dysfunction; therapy/intervention/treatment investigation
35868482	GYY4137 ameliorates sepsis-induced cardiomyopathy via NLRP3 pathway	Zhou T, Qian H, Zheng N, Lu Q, Han Y.	2022	10.1016/j.bbadis.2022.166497	N	Sepsis-induced cardiomyopathy; therapy/intervention/treatment investigation
34472725	Inhibition of the NLRP3/IL-1β axis protects against sepsis-induced cardiomyopathy	Li A, Li XM, Song CG, Xiao X, Yao WM, Tian HS.	2022	10.1007/s00726-022-03143-7	N	Sepsis-induced cardiomyopathy; therapy/intervention/treatment investigation
33760172	Regulatory role of the TLR4/JNK signaling pathway in sepsis‑induced myocardial dysfunction	Chang C, Hu L, Sun S, Song Y, Liu S, Wang J, Li P.	2021	10.3892/mmr.2021.11973	N	Sepsis‑induced myocardial dysfunction; pathophysiology investigation
32147601	Role of eotaxin-1/CCL11 in sepsis-induced myocardial injury in elderly patients	He W, Xiao K, Fang M, Xie L.	2021	10.14336/AD.2020.0627	N	Sepsis‑induced myocardial dysfunction; pathophysiology investigation
34698361	Role of Thrombospondin‑1 in sepsis‑induced myocardial injury	Xie Y, Zhang J, Jin W, Tian R, Wang R.	2021	10.3892/mmr.2021.12509	N	Sepsis‑induced myocardial injury; pathophysiology investigation
32945516	Astaxanthin suppresses lipopolysaccharide‑induced myocardial injury by regulating MAPK and PI3K/AKT/mTOR/GSK3β signaling	Xie WJ, Hou G, Wang L, Wang SS, Xiong XX.	2020	10.3892/mmr.2020.11443	N	Sepsis‑induced myocardial injury; therapy/intervention/treatment investigation
35777130	IL-1R1 blockade attenuates liver injury through inhibiting the recruitment of myeloid-derived suppressor cells in sepsis	Huang Z, Wang H, Long J, Lu Z, Chun C, Li X.	2022	10.1016/j.ijpharm.2022.121971	N	Sepsis-induced liver injury; therapy/intervention/treatment investigation
35136484	PPARγ Alleviates Sepsis-Induced Liver Injury by Inhibiting Hepatocyte Pyroptosis via Inhibition of the ROS/TXNIP/NLRP3 Signaling Pathway	Li Z, Liu T, Feng Y, Tong Y, Jia Y, Wang C, Cui R, Qu K, Liu C, Zhang J.	2022	10.1155/2022/1269747	N	Sepsis-induced liver injury; therapy/intervention/treatment investigation
34401985	Prophylactic effect of myricetin and apigenin against lipopolysaccharide-induced acute liver injury	Berköz M, Ünal S, Karayakar F, Yunusoğlu O, Özkan-Yılmaz F, Özlüer-Hunt A, Aslan A.	2021	10.1007/s11033-021-06637-x	N	Sepsis-induced liver injury; therapy/intervention/treatment investigation
34861244	Maresin 1 protects against lipopolysaccharide/d-galactosamine-induced acute liver injury by inhibiting macrophage pyroptosis and inflammatory response	Yang W, Tao K, Zhang P, Chen X, Sun X, Li R.	2022	10.1016/j.bcp.2021.114863	N	Sepsis-induced liver injury; therapy/intervention/treatment investigation
35304640	Fibroblast growth factor 9 attenuates sepsis-induced fulminant hepatitis in mice	Song G, Liang H, Song H, Ding X, Wang D, Zhang X, Sun T.	2022	10.1155/2022/3218452	N	Sepsis-induced fulminant hepatitis; therapy/intervention/treatment investigation
32894892	Circulating BiP/Grp78 is a novel prognostic marker for sepsis-mediated immune cell death	Kumar R, Tripathi AS, Sharma N, Singh G, Mohapatra L.	2022	10.1007/s11655-021-3334-5	N	Sepsis-mediated immune cell death; pathophysiology investigation
34143548	GYY4137 protected the integrity of the blood-brain barrier via activation of the Nrf2/ARE pathway in mice with sepsis	Cui W, Chen J, Yu F, Liu W, He M.	2021	10.1096/fj.202100074R	N	Focus on the integrity of the blood-brain barrier in mice with sepsis; therapy/intervention/treatment investigation
35041135	Simvastatin Improves Outcomes of Endotoxin-induced Coagulopathy by Regulating Intestinal Microenvironment	Xu M, Luo LL, Du MY, Tang L, Zhou J, Hu Y, Mei H.	2022	10.1007/s11596-022-2526-3	N	Sepsis-induced coagulopathy; therapy/intervention/treatment investigation
35334545	Positive Role of Delta Neutrophil Index (DNI) as a Prodiagnostic Marker in Cecal Ligation and Puncture (CLP)-Induced Sepsis Murine Model	Lee H, Lim JM, Lee J, Kim SK, Lee T.	2022	10.3390/medicina58030369	N	Prodiagnostic marker investigation
34397323	FYN and CD247: key Genes for Septic Shock Based on Bioinformatics and Meta-Analysis	Jiang Y, Miao Q, Hu L, Zhou T, Hu Y, Tian Y.	2021	10.2174/1386207324666210816123508	N	Focus on gene screening of septic shock mice
31723040	Prospective clinical testing and experimental validation of the Pediatric Sepsis Biomarker Risk Model	Chou KT, Cheng SC, Huang SF, Perng DW, Chang SC, Chen YM, Hsu HS, Hung SC.	2019	10.1038/s41598-019-49381-w	N	Pediatric Sepsis Biomarker Risk Model investigation
35810160	Programmable CRISPR-Cas9 microneedle patch for long-term capture and real-time monitoring of universal cell-free DNA	Yang B, Kong J, Fang X.	2022	10.1038/s41467-022-31740-3	N	Not sepsis
35257042	H(2) Inhibits the Formation of Neutrophil Extracellular Traps	Shirakawa K, Kobayashi E, Ichihara G, Kitakata H, Katsumata Y, Sugai K, Hakamata Y, Sano M.	2022	10.1016/j.jacbts.2021.11.005	N	Not sepsis
34396465	The Influence of Macrophage-Activating Lipopeptide-2 in Regard to Liver-Specific Changes Within a Murine Two-Hit Model	Wang W, Xu D, Luo P, Shi Y, Tschernig T, Greven J, Hildebrand F, Horst K.	2022	10.1007/s10753-021-01534-8	N	Not sepsis
34561552	Disulfiram-loaded lactoferrin nanoparticles for treating inflammatory diseases	Ou AT, Zhang JX, Fang YF, Wang R, Tang XP, Zhao PF, Zhao YG, Zhang M, Huang YZ.	2021	10.1038/s41401-021-00770-w	N	Not sepsis
34561464	Streptolysin O concentration and activity is central to in vivo phenotype and disease outcome in Group A Streptococcus infection	Clarke J, Baltazar M, Alsahag M, Panagiotou S, Pouget M, Paxton WA, Pollakis G, Everett D, French N, Kadioglu A.	2021	10.1038/s41598-021-97866-4	N	Not sepsis
34053493	[Hepatitis A virus cell membrane protein receptor 2 promotes endotoxin tolerance in mouse macrophages]	Liu Y, Liu Y, Zhang X, Chen M, Hu Y.	2021	10.3760/cma.j.cn121430-20201106-00705	N	Not sepsis
33820675	Investigation and assessment of neutrophil dysfunction early after severe burn injury	Yang Y, Liu L, Guo Z, Li L, Shao Y, Song M, Sun B.	2021	10.1016/j.burns.2021.02.004	N	Not sepsis
33717058	Immune Resolution Dilemma: Host Antimicrobial Factor S100A8/A9 Modulates Inflammatory Collateral Tissue Damage During Disseminated Fungal Peritonitis	Shankar M, Uwamahoro N, Backman E, Holmberg S, Niemiec MJ, Roth J, Vogl T, Urban CF.	2021	10.3389/fimmu.2021.553911	N	Not sepsis
33637648	Sema7A is crucial for resolution of severe inflammation	Körner A, Bernard A, Fitzgerald JC, Alarcon-Barrera JC, Kostidis S, Kaussen T, Giera M, Mirakaj V.	2021	10.1073/pnas.2017527118	N	Not sepsis
33383371	Babao Dan improves neurocognitive function by inhibiting inflammation in clinical minimal hepatic encephalopathy	Lu B, Wu C, Azami NLB, Xie D, Zhao C, Xu W, Hui D, Chen X, Sun R, Song J, An Y, Li K, Wang H, Ye G, Sun M.	2021	10.1016/j.biopha.2020.111084	N	Not sepsis
33108667	Preclinical Testing of Viral Therapeutic Efficacy in Pristane-Induced Lupus Nephritis and Diffuse Alveolar Hemorrhage Mouse Models	Guo Q, Zhang L, Yaron JR, Burgin M, Schutz LN, Awo EA, Lucas AR.	2021	10.1007/978-1-0716-1012-1_14	N	Not sepsis
33612716	Progression of malaria induced pathogenicity during chloroquine therapy	Zaid OI, Abd Majid R, Sidek HM, Noor SM, Abd Rachman-Isnadi MF, Bello RO, Chin VK, Basir R.	2020		N	Not sepsis
32888495	Mortality Risk Profiling of Staphylococcus aureus Bacteremia by Multi-omic Serum Analysis Reveals Early Predictive and Pathogenic Signatures	Wozniak JM, Mills RH, Olson J, Caldera JR, Sepich-Poore GD, Carrillo-Terrazas M, Tsai CM, Vargas F, Knight R, Dorrestein PC, Liu GY, Nizet V, Sakoulas G, Rose W, Gonzalez DJ.	2020	10.1016/j.cell.2020.07.040	N	Not sepsis
32849560	Inhibition of Host Arginase Activity Against Staphylococcal Bloodstream Infection by Different Metabolites	Pang R, Zhou H, Huang Y, Su Y, Chen X.	2020	10.3389/fimmu.2020.01639	N	Not sepsis
32630328	A Potential Mechanism of Tumor Progression during Systemic Infections Via the Hepatocyte Growth Factor (HGF)/c-Met Signaling Pathway	Tsujimoto H, Horiguchi H, Matsumoto Y, Takahata R, Shinomiya N, Yamori T, Miyazaki H, Ono S, Saitoh D, Kishi Y, Ueno H.	2020	10.3390/jcm9072074	N	Not sepsis
32548259	Squalene-based multidrug nanoparticles for improved mitigation of uncontrolled inflammation in rodents	Dormont F, Brusini R, Cailleau C, Reynaud F, Peramo A, Gendron A, Mougin J, Gaudin F, Varna M, Couvreur P.	2020	10.1126/sciadv.aaz5466	N	Not sepsis
32417429	PECAM-1 protects against DIC by dampening inflammatory responses via inhibiting macrophage pyroptosis and restoring vascular barrier integrity	Luo L, Xu M, Liao D, Deng J, Mei H, Hu Y.	2020	10.1016/j.trsl.2020.04.005	N	Not sepsis
32310272	Clofazimine, a Promising Drug for the Treatment of Babesia microti Infection in Severely Immunocompromised Hosts	Tuvshintulga B, Vannier E, Tayebwa DS, Gantuya S, Sivakumar T, Guswanto A, Krause PJ, Yokoyama N, Igarashi I.	2020	10.1093/infdis/jiaa195	N	Not sepsis
32153555	Protective Immunity in Mice Immunized With P. vivax MSP1(19)-Based Formulations and Challenged With P. berghei Expressing PvMSP1(19)	Dobrescu I, de Camargo TM, Gimenez AM, Murillo O, Amorim KNDS, Marinho CRF, Soares IS, Boscardin SB, Bargieri DY.	2020	10.3389/fimmu.2020.00028	N	Not sepsis
32089649	Depression of lncRNA NEAT1 Antagonizes LPS-Evoked Acute Injury and Inflammatory Response in Alveolar Epithelial Cells via HMGB1-RAGE Signaling	Zhou H, Wang X, Zhang B.	2020	10.1155/2020/8019467	N	Not sepsis
31982413	Peritoneal Level of CD206 Associates With Mortality and an Inflammatory Macrophage Phenotype in Patients With Decompensated Cirrhosis and Spontaneous Bacterial Peritonitis	Kong Q, Wu X, Qiu Z, Huang Q, Xia Z, Song X.	2020	10.1007/s10753-019-01169-w	N	Not sepsis
31404680	A new effective antiplasmodial compound: Nanoformulated pyrimethamine	Pestehchian N, Vafaei MR, Nematolahy P, Varshosaz J, Yousefi HA, Bide VZ, Kalani H.	2020	10.1016/j.jgar.2019.08.002	N	Not sepsis
35787461	Neutrophil Membrane-Coated Therapeutic Liposomes for Targeted Treatment in Acute Lung Injury	Zöllner J, Lambden S, Nasri NM, Leiper J, Johnson MR.	2019	10.1093/biolre/ioy193	N	Not sepsis
31546301	Effects of C-Terminal Residues of 12-Mer Peptides on Antibacterial Efficacy and Mechanism	Son K, Kim J, Jang M, Chauhan AK, Kim Y.	2019	10.4014/jmb.1907.07061	N	Not sepsis
31534021	Antimalarial pantothenamide metabolites target acetyl-coenzyme A biosynthesis in Plasmodium falciparum	Schalkwijk J, Allman EL, Jansen PAM, de Vries LE, Verhoef JMJ, Jackowski S, Botman PNM, Beuckens-Schortinghuis CA, Koolen KMJ, Bolscher JM, Vos MW, Miller K, Reeves SA, Pett H, Trevitt G, Wittlin S, Scheurer C, Sax S, Fischli C, Angulo-Barturen I, Jiménez-Diaz MB, Josling G, Kooij TWA, Bonnert R, Campo B, Blaauw RH, Rutjes FPJT, Sauerwein RW, Llinás M, Hermkens PHH, Dechering KJ.	2019	10.1126/scitranslmed.aas9917	N	Not sepsis
31325363	In Vivo Validation of Peptidoglycan Recycling as a Target to Disable AmpC-Mediated Resistance and Reduce Virulence Enhancing the Cell-Wall-Targeting Immunity	Torrens G, Sánchez-Diener I, Jordana-Lluch E, Barceló IM, Zamorano L, Juan C, Oliver A.	2019	10.1093/infdis/jiz377	N	Not sepsis
31320458	Increase in circulating ACE-positive endothelial microparticles during acute lung injury	Takei Y, Yamada M, Saito K, Kameyama Y, Sugiura H, Makiguchi T, Fujino N, Koarai A, Toyama H, Saito K, Ejima Y, Kawazoe Y, Kudo D, Kushimoto S, Yamauchi M, Ichinose M.	2019	10.1183/13993003.01188-2018	N	Not sepsis
31182526	Phage Therapy of Pneumonia Is Not Associated with an Overstimulation of the Inflammatory Response Compared to Antibiotic Treatment in Mice	Dufour N, Delattre R, Chevallereau A, Ricard JD, Debarbieux L.	2019	10.1128/AAC.00379-19	N	Not sepsis
30820040	Lack of CD45 in FLT3-ITD mice results in a myeloproliferative phenotype, cortical porosity, and ectopic bone formation	Kresinsky A, Schnöder TM, Jacobsen ID, Rauner M, Hofbauer LC, Ast V, König R, Hoffmann B, Svensson CM, Figge MT, Hilger I, Heidel FH, Böhmer FD, Müller JP.	2019	10.1038/s41388-019-0757-y	N	Not sepsis
30778346	Recombinant Sialyltransferase Infusion Mitigates Infection-Driven Acute Lung Inflammation	Nasirikenari M, Lugade AA, Neelamegham S, Gao Z, Moremen KW, Bogner PN, Thanavala Y, Lau JTY.	2019	10.3389/fimmu.2019.00048	N	Not sepsis
30767768	Updating the modified Thompson test by using whole-body bioluminescence imaging to replace traditional efficacy testing in experimental models of murine malaria	Caridha D, Hickman M, Xie L, Ngundam F, Milner E, Schenk A, Butler K, Nugent D, Lee P, Roncal N, Leed S, Hosford E, Lee J, Sciotti RJ, Reichard G, Black C, Kreishman-Deitrick M, Li Q, Vesely B.	2019	10.1186/s12936-019-2661-x	N	Not sepsis
30758124	Bloodstream infections exacerbate incidence and severity of symptomatic glucocorticoid-induced osteonecrosis	Finch ER, Janke LJ, Smith CA, Karol SE, Pei D, Cheng C, Kaste SC, Inaba H, Pui CH, Wolf J, Relling MV.	2019	10.1002/pbc.27669	N	Not sepsis
30614112	Early changes of the heat-shock protein 60 to 70 ratio as prediction of miscarriage in pregnancy	Makri A, Siristatidis C, Chrelias C, Christodoulaki C, Evangelinakis N, Kassanos D, Giamarellos-Bourboulis EJ, Pistiki A.	2019	10.1111/aji.13087	N	Not sepsis
30390563	Evaluation of antiviral therapies in respiratory and neurological disease models of Enterovirus D68 infection in mice	Hurst BL, Evans WJ, Smee DF, Van Wettere AJ, Tarbet EB.	2019	10.1016/j.virol.2018.10.014	N	Not sepsis
35545358	Leptin relieves ischemia/reperfusion induced acute kidney injury through inhibiting apoptosis and autophagy	Van Wyngene L, Vandewalle J, Libert C.	2018	10.15252/emmm.201708712	N	Not sepsis
35491857	Beneficial interaction between Ficus platyphylla and artesunate on cytokines TNF-α and IL-10 and oxidative stress in Plasmodium berghei-infected mice	Teraoka Y, Uchida T, Imamura M, Hiraga N, Osawa M, Kan H, Saito Y, Tsuge M, Abe-Chayama H, Hayes CN, Makokha GN, Aikata H, Miki D, Ochi H, Ishida Y, Tateno C, Chayama K.	2018	10.1099/jgv.0.001091	N	Not sepsis
34576246	Burn Injury Induces Proinflammatory Plasma Extracellular Vesicles That Associate with Length of Hospital Stay in Women: CRP and SAA1 as Potential Prognostic Indicators	Gutbier B, Neuhauß AK, Reppe K, Ehrler C, Santel A, Kaufmann J, Scholz M, Weissmann N, Morawietz L, Mitchell TJ, Aliberti S, Hippenstiel S, Suttorp N, Witzenrath M; CAPNETZ and PROGRESS Study Groups ‡.	2018	10.1164/rccm.201708-1733OC	N	Not sepsis
33387490	CD40 agonistic monoclonal antibody APX005M (sotigalimab) and chemotherapy, with or without nivolumab, for the treatment of metastatic pancreatic adenocarcinoma: an open-label, multicentre, phase 1b study	Wang YX, Liu QY, Zhang M, Yang Z, Pei X, Wu X, Chen X, Hong J, Xu KZ.	2018	10.1097/SHK.0000000000000934	N	Not sepsis
33182501	Aberrant Bone Homeostasis in AML Is Associated with Activated Oncogenic FLT3-Dependent Cytokine Networks	Min G, Ku SK, Lee T, Bae JS.	2018	10.1007/s12272-017-0919-9	N	Not sepsis
30619302	Metformin Promotes the Protection of Mice Infected With Plasmodium yoelii Independently of γδ T Cell Expansion	Miyakoda M, Bayarsaikhan G, Kimura D, Akbari M, Udono H, Yui K.	2018	10.3389/fimmu.2018.02942	N	Not sepsis
30477525	Aspidosperma pyrifolium, a medicinal plant from the Brazilian caatinga, displays a high antiplasmodial activity and low cytotoxicity	Ceravolo IP, Zani CL, Figueiredo FJB, Kohlhoff M, Santana AEG, Krettli AU.	2018	10.1186/s12936-018-2568-y	N	Not sepsis
30385055	Rewiring of one carbon metabolism in Salmonella serves as an excellent live vaccine against systemic salmonellosis	Datey A, Shreenivas M, Chandrasekharan G, Joseph J, Sah S, Aluri S, Saha S, Varshney U, Chakravortty D.	2018	10.1016/j.vaccine.2018.10.079	N	Not sepsis
30337177	Amphiphilic block copolymer delivery of a DNA vaccine against Zika virus	Hraber P, Bradfute S, Clarke E, Ye C, Pitard B.	2018	10.1016/j.vaccine.2018.10.022	N	Not sepsis
30323028	Characterization of Host Responses during Pseudomonas aeruginosa Acute Infection in the Lungs and Blood and after Treatment with the Synthetic Immunomodulatory Peptide IDR-1002	Wuerth K, Lee AHY, Falsafi R, Gill EE, Hancock REW.	2018	10.1128/IAI.00661-18	N	Not sepsis
30309744	A single dose of African horse sickness virus (AHSV) VP2 based vaccines provides complete clinical protection in a mouse model	Aksular M, Calvo-Pinilla E, Marín-López A, Ortego J, Chambers AC, King LA, Castillo-Olivares J.	2018	10.1016/j.vaccine.2018.09.065	N	Not sepsis
30275455	Small-molecule AgrA inhibitors F12 and F19 act as antivirulence agents against Gram-positive pathogens	Greenberg M, Kuo D, Jankowsky E, Long L, Hager C, Bandi K, Ma D, Manoharan D, Shoham Y, Harte W, Ghannoum MA, Shoham M.	2018	10.1038/s41598-018-32829-w	N	Not sepsis
30249687	Investigating Sulfoxide-to-Sulfone Conversion as a Prodrug Strategy for a Phosphatidylinositol 4-Kinase Inhibitor in a Humanized Mouse Model of Malaria	Gibhard L, Njoroge M, Paquet T, Brunschwig C, Taylor D, Lawrence N, Abay E, Wittlin S, Wiesner L, Street LJ, Chibale K, Basarab GS.	2018	10.1128/AAC.00261-18	N	Not sepsis
30240395	Anti-parasitic effect of vitamin C alone and in combination with benznidazole against Trypanosoma cruzi	Puente V, Demaria A, Frank FM, Batlle A, Lombardo ME.	2018	10.1371/journal.pntd.0006764	N	Not sepsis
30215762	Efficacy of chimeric ectolysin P128 in drug-resistant Staphylococcus aureus bacteraemia in mice	Channabasappa S, Chikkamadaiah R, Durgaiah M, Kumar S, Ramesh K, Sreekanthan A, Sriram B.	2018	10.1093/jac/dky365	N	Not sepsis
30188994	Synergistic activity of an OmpA inhibitor and colistin against colistin-resistant Acinetobacter baumannii: mechanistic analysis and in vivo efficacy	Parra-Millán R, Vila-Farrés X, Ayerbe-Algaba R, Varese M, Sánchez-Encinales V, Bayó N, Pachón-Ibáñez ME, Teixidó M, Vila J, Pachón J, Giralt E, Smani Y.	2018	10.1093/jac/dky343	N	Not sepsis
30084923	Vaccine display on artificial bacterial spores enhances protective efficacy against Staphylococcus aureus infection	Karauzum H, Updegrove TB, Kong M, Wu IL, Datta SK, Ramamurthi KS.	2018	10.1093/femsle/fny190	N	Not sepsis
29936135	Liposomal Therapy Attenuates Dermonecrosis Induced by Community-Associated Methicillin-Resistant Staphylococcus aureus by Targeting α-Type Phenol-Soluble Modulins and α-Hemolysin	Wolfmeier H, Mansour SC, Liu LT, Pletzer D, Draeger A, Babiychuk EB, Hancock REW.	2018	10.1016/j.ebiom.2018.06.016	N	Not sepsis
29746833	Rational Engineering and Characterization of an mAb that Neutralizes Zika Virus by Targeting a Mutationally Constrained Quaternary Epitope	Tharakaraman K, Watanabe S, Chan KR, Huan J, Subramanian V, Chionh YH, Raguram A, Quinlan D, McBee M, Ong EZ, Gan ES, Tan HC, Tyagi A, Bhushan S, Lescar J, Vasudevan SG, Ooi EE, Sasisekharan R.	2018	10.1016/j.chom.2018.04.004	N	Not sepsis
29649443	Immunization with AgTRIO, a Protein in Anopheles Saliva, Contributes to Protection against Plasmodium Infection in Mice	Dragovic SM, Agunbiade TA, Freudzon M, Yang J, Hastings AK, Schleicher TR, Zhou X, Craft S, Chuang YM, Gonzalez F, Li Y, Hrebikova G, Tripathi A, Mlambo G, Almeras L, Ploss A, Dimopoulos G, Fikrig E.	2018	10.1016/j.chom.2018.03.008	N	Not sepsis
29455535	Antioxidative Nanoparticles Significantly Enhance Therapeutic Efficacy of an Antibacterial Therapy against Listeria monocytogenes Infection	Ikeda Y, Shoji K, Feliciano CP, Saito S, Nagasaki Y.	2018	10.1021/acs.molpharmaceut.7b00995	N	Not sepsis
29367729	Ethanolic extract of the fungus Trichoderma stromaticum decreases inflammation and ameliorates experimental cerebral malaria in C57BL/6 mice	Cariaco Y, Lima WR, Sousa R, Nascimento LAC, Briceño MP, Fotoran WL, Wunderlich G, Dos Santos JL, Silva NM.	2018	10.1038/s41598-018-19840-x	N	Not sepsis
29338543	Lucidone suppresses dengue viral replication through the induction of heme oxygenase-1	Chen WC, Tseng CK, Lin CK, Wang SN, Wang WH, Hsu SH, Wu YH, Hung LC, Chen YH, Lee JC.	2018	10.1080/21505594.2017.1421893	N	Not sepsis
29149330	S101, an Inhibitor of Proliferating T Cells, Rescues Mice From Superantigen-Induced Shock	Shir A, Klein S, Sagiv-Barfi I, Geiger T, Zigler M, Langut Y, Edinger N, Levitzki A.	2018	10.1093/infdis/jix576	N	Not sepsis
33531028	Oligodeoxynucleotides containing unmethylated cytosine-guanine motifs are effective immunostimulants against pneumococcal meningitis in the immunocompetent and neutropenic host	Dong R, Hu D, Yang Y, Chen Z, Fu M, Wang DW, Xu X, Tu L.	2017	10.18632/oncotarget.17331	N	Not sepsis
31593353	In vivo anti-inflammatory efficacy of the combined Bowman-Birk trypsin inhibitor and genistein isoflavone, two biological compounds from soybean	Zhu A, Chen J, Wu P, Luo M, Zeng Y, Liu Y, Zheng H, Zhang L, Chen Z, Sun Q, Li W, Duan Y, Su D, Xiao Z, Duan Z, Zheng S, Bai L, Zhang X, Ju Z, Li Y, Hu R, Pandol SJ, Han YP.	2017	10.2337/db17-0070	N	Not sepsis
31404818	Immunomodulation by vasoactive intestinal peptide is associated with increased survival and growth of Salmonella Typhimurium in mice	Fisher J, Russell JA, Bentzer P, Parsons D, Secchia S, Mörgelin M, Walley KR, Boyd JH, Linder A.	2017	10.1097/SHK.0000000000000862	N	Not sepsis
30947629	Propentdyopents as Heme Degradation Intermediates Constrict Mouse Cerebral Arterioles and Are Present in the Cerebrospinal Fluid of Patients With Subarachnoid Hemorrhage	Steven S, Jurk K, Kopp M, Kröller-Schön S, Mikhed Y, Schwierczek K, Roohani S, Kashani F, Oelze M, Klein T, Tokalov S, Danckwardt S, Strand S, Wenzel P, Münzel T, Daiber A.	2017	10.1111/bph.13549	N	Not sepsis
28947651	The Capsular Polysaccharide of Acinetobacter baumannii Is an Obstacle for Therapeutic Passive Immunization Strategies	Wang-Lin SX, Olson R, Beanan JM, MacDonald U, Balthasar JP, Russo TA.	2017	10.1128/IAI.00591-17	N	Not sepsis
28668680	Antimicrobial activities of LCB10-0200, a novel siderophore cephalosporin, against the clinical isolates of Pseudomonas aeruginosa and other pathogens	Oh SH, Park HS, Kim HS, Yun JY, Oh K, Cho YL, Kwak JH.	2017	10.1016/j.ijantimicag.2017.06.001	N	Not sepsis
28475354	Role of Glucagon in Catabolism and Muscle Wasting of Critical Illness and Modulation by Nutrition	Thiessen SE, Derde S, Derese I, Dufour T, Vega CA, Langouche L, Goossens C, Peersman N, Vermeersch P, Vander Perre S, Holst JJ, Wouters PJ, Vanhorebeek I, Van den Berghe G.	2017	10.1164/rccm.201702-0354OC	N	Not sepsis
28442605	The Toll-Like Receptor 4 Antagonist Eritoran Protects Mice from Lethal Filovirus Challenge	Younan P, Ramanathan P, Graber J, Gusovsky F, Bukreyev A.	2017	10.1128/mBio.00226-17	N	Not sepsis
28292986	Arginine Is a Critical Substrate for the Pathogenesis of Pseudomonas aeruginosa in Burn Wound Infections	Everett J, Turner K, Cai Q, Gordon V, Whiteley M, Rumbaugh K.	2017	10.1128/mBio.02160-16	N	Not sepsis
27795303	Antibody-Based Immunotherapy To Treat and Prevent Infection with Hypervirulent Klebsiella pneumoniae	Diago-Navarro E, Calatayud-Baselga I, Sun D, Khairallah C, Mann I, Ulacia-Hernando A, Sheridan B, Shi M, Fries BC.	2017	10.1128/CVI.00456-16	N	Not sepsis
27307305	Antibiotic-induced gut microbiota disruption during human endotoxemia: a randomised controlled study	Lankelma JM, Cranendonk DR, Belzer C, de Vos AF, de Vos WM, van der Poll T, Wiersinga WJ.	2017	10.1136/gutjnl-2016-312132	N	Not sepsis
30837960	Peptidoglycan Recognition Protein 2 Regulates Neutrophil Recruitment Into the Lungs After Streptococcus pneumoniae Infection	Chung J, Ku SK, Lee S, Bae JS.	2016	10.1016/j.bbrc.2016.05.016	N	Not sepsis
29950719	Induction of innate immune memory via microRNA targeting of chromatin remodelling factors	Buzás K, Marton A, Vizler C, Gyukity-Sebestyén E, Harmati M, Nagy K, Zvara Á, Katona RL, Tubak V, Endrész V, Németh IB, Oláh J, Vígh L, Bíró T, Kemény L.	2016	10.1016/j.jid.2015.12.032	N	Not sepsis
29576323	Immunomodulatory treatment with systemic GM-CSF augments pulmonary immune responses and improves neurological outcome after experimental stroke	Idrovo JP, Yang WL, Jacob A, Corbo L, Nicastro J, Coppa GF, Wang P.	2016	10.1016/j.jss.2015.06.059	N	Not sepsis
28128094	Efficacy of ceftaroline versus vancomycin in an experimental foreign-body and systemic infection model caused by biofilm-producing methicillin-resistant Staphylococcus epidermidis	Domínguez-Herrera J, López-Rojas R, Smani Y, Labrador-Herrera G, Pachón J.	2016	10.1016/j.ijantimicag.2016.09.011	N	Not sepsis
27842600	Immunogenicity of porcine circovirus type 2 nucleic acid vaccine containing CpG motif for mice	Li J, Yu J, Xu S, Shi J, Xu S, Wu X, Fu F, Peng Z, Zhang L, Zheng S, Yuan X, Cong X, Sun W, Cheng K, Du Y, Wu J, Wang J.	2016	10.1186/s12985-016-0597-0	N	Not sepsis
27836762	Passive immunization against Pseudomonas aeruginosa recombinant PilA in a murine burn wound model	Mousavi M, Behrouz B, Irajian G, Mahdavi M, Korpi F, Motamedifar M.	2016	10.1016/j.micpath.2016.10.027	N	Not sepsis
27742206	Antimalarial activity of the terpene nerolidol	Saito AY, Marin Rodriguez AA, Menchaca Vega DS, Sussmann RAC, Kimura EA, Katzin AM.	2016	10.1016/j.ijantimicag.2016.08.017	N	Not sepsis
27616281	Potential of combination therapy of endolysin MR-10 and minocycline in treating MRSA induced systemic and localized burn wound infections in mice	Chopra S, Harjai K, Chhibber S.	2016	10.1016/j.ijmm.2016.08.003	N	Not sepsis
27541593	Preclinical immunogenicity and safety of a Group A streptococcal M protein-based vaccine candidate	Batzloff MR, Fane A, Gorton D, Pandey M, Rivera-Hernandez T, Calcutt A, Yeung G, Hartas J, Johnson L, Rush CM, McCarthy J, Ketheesan N, Good MF.	2016	10.1080/21645515.2016.1222999	N	Not sepsis
27501062	Long-term anti-endotoxin/E. coli efficacy in mice transfected with AAV2/1-muBPI25 -muFcγ1	Lv Z, Fan Y, Xu Q, Kong Q, Li C, Liu Z, Wang W, An Y.	2016	10.1111/apm.12582	N	Not sepsis
27484335	1,3,4-Thiadiazole derivatives of R-(+)-limonene benzaldehyde-thiosemicarbazones cause death in Trypanosoma cruzi through oxidative stress	Martins SC, Lazarin-Bidóia D, Desoti VC, Falzirolli H, da Silva CC, Ueda-Nakamura T, Silva SO, Nakamura CV.	2016	10.1016/j.micinf.2016.07.007	N	Not sepsis
27481255	Experimental Evidence of Bacterial Colonization of Human Coronary Microvasculature and Myocardial Tissue during Meningococcemia	Bergounioux J, Coureuil M, Belli E, Ly M, Cambillau M, Goudin N, Nassif X, Join-Lambert O.	2016	10.1128/IAI.00420-16	N	Not sepsis
27439976	Chloroquine-containing organoruthenium complexes are fast-acting multistage antimalarial agents	Macedo TS, Colina-Vegas L, DA Paixão M, Navarro M, Barreto BC, Oliveira PC, Macambira SG, Machado M, Prudêncio M, D'Alessandro S, Basilico N, Moreira DR, Batista AA, Soares MB.	2016	10.1017/S0031182016001153	N	Not sepsis
27397563	Normoxic Recovery Mimicking Treatment of Sleep Apnea Does Not Reverse Intermittent Hypoxia-Induced Bacterial Dysbiosis and Low-Grade Endotoxemia in Mice	Moreno-Indias I, Torres M, Sanchez-Alcoholado L, Cardona F, Almendros I, Gozal D, Montserrat JM, Queipo-Ortuño MI, Farré R.	2016	10.5665/sleep.6176	N	Not sepsis
27367013	Methylene blue inhibits lumefantrine-resistant Plasmodium berghei	Mwangi VI, Mumo RM, Kiboi DM, Omar SA, Ng'ang'a ZW, Ozwara HS.	2016	10.3855/jidc.7556	N	Not sepsis
27342787	Efficacy of echinocandins against murine infections by Diutina (Candida) rugosa	Sanchis M, Sutton DA, Wiederhold NP, Guarro J, Capilla J.	2016	10.1016/j.diagmicrobio.2016.05.014	N	Not sepsis
27302756	Differing Efficacies of Lead Group A Streptococcal Vaccine Candidates and Full-Length M Protein in Cutaneous and Invasive Disease Models	Rivera-Hernandez T, Pandey M, Henningham A, Cole J, Choudhury B, Cork AJ, Gillen CM, Ghaffar KA, West NP, Silvestri G, Good MF, Moyle PM, Toth I, Nizet V, Batzloff MR, Walker MJ.	2016	10.1128/mBio.00618-16	N	Not sepsis
27171010	Generation and Improvement of Effector Function of a Novel Broadly Reactive and Protective Monoclonal Antibody against Pneumococcal Surface Protein A of Streptococcus pneumoniae	Kristian SA, Ota T, Bubeck SS, Cho R, Groff BC, Kubota T, Destito G, Martin C, Laudenslager J, Koriazova L, Tahara T, Kanda Y.	2016	10.1371/journal.pone.0154616	N	Not sepsis
27143680	Akkermansia Muciniphila Protects Against Atherosclerosis by Preventing Metabolic Endotoxemia-Induced Inflammation in Apoe-/- Mice	Li J, Lin S, Vanhoutte PM, Woo CW, Xu A.	2016	10.1161/CIRCULATIONAHA.115.019645	N	Not sepsis
27099312	Interferon Alpha Subtype-Specific Suppression of HIV-1 Infection In Vivo	Schmidt R, Ostorházi E, Wende E, Knappe D, Hoffmann R.	2016	10.1093/jac/dkv454	N	Not sepsis
27094036	Glycine restores the anabolic response to leucine in a mouse model of acute inflammation	Ham DJ, Caldow MK, Chhen V, Chee A, Wang X, Proud CG, Lynch GS, Koopman R.	2016	10.1152/ajpendo.00468.2015	N	Not sepsis
27067322	Clomipramine and Benznidazole Act Synergistically and Ameliorate the Outcome of Experimental Chagas Disease	García MC, Ponce NE, Sanmarco LM, Manzo RH, Jimenez-Kairuz AF, Aoki MP.	2016	10.1128/AAC.00404-16	N	Not sepsis
27029848	Activity of temocillin in a lethal murine model of infection of intra-abdominal origin due to KPC-producing Escherichia coli	Alexandre K, Chau F, Guérin F, Massias L, Lefort A, Cattoir V, Fantin B.	2016	10.1093/jac/dkw066	N	Not sepsis
26888185	Protective T Cell and Antibody Immune Responses against Hepatitis C Virus Achieved Using a Biopolyester-Bead-Based Vaccine Delivery System	Martínez-Donato G, Piniella B, Aguilar D, Olivera S, Pérez A, Castañedo Y, Alvarez-Lajonchere L, Dueñas-Carrera S, Lee JW, Burr N, Gonzalez-Miro M, Rehm BH.	2016	10.1128/CVI.00687-15	N	Not sepsis
26832757	Pharmacokinetics and in vivo efficacy of optimized oncocin derivatives	Schmidt R, Ostorházi E, Wende E, Knappe D, Hoffmann R.	2016	10.1093/jac/dkv454	N	Not sepsis
26831937	Intranasal vaccination with γ-irradiated Streptococcus pneumoniae whole-cell vaccine provides serotype-independent protection mediated by B-cells and innate IL-17 responses	Babb R, Chen A, Hirst TR, Kara EE, McColl SR, Ogunniyi AD, Paton JC, Alsharifi M.	2016	10.1042/CS20150699	N	Not sepsis
26796949	Selective Imaging of Malignant Ascites in a Mouse Model of Peritoneal Metastasis Using in Vivo Dynamic Nuclear Polarization-Magnetic Resonance Imaging	Eto H, Hyodo F, Nakano K, Utsumi H.	2016	10.1021/acs.analchem.5b04821	N	Not sepsis
26705833	Activity of sertraline against Cryptococcus neoformans: in vitro and in vivo assays	Treviño-Rangel Rde J, Villanueva-Lozano H, Hernández-Rodríguez P, Martínez-Reséndez MF, García-Juárez J, Rodríguez-Rocha H, González GM.	2016	10.1093/mmy/myv109	N	Not sepsis
26658683	In vivo reduction of hepatitis B virus antigenemia and viremia by antisense oligonucleotides	Billioud G, Kruse RL, Carrillo M, Whitten-Bauer C, Gao D, Kim A, Chen L, McCaleb ML, Crosby JR, Hamatake R, Hong Z, Garaigorta U, Swayze E, Bissig KD, Wieland S.	2016	10.1016/j.jhep.2015.11.032	N	Not sepsis
26643605	Effects of experimental Trypanosoma evansi infection on pregnancy in Yankasa ewes	Adeyeye AA, Ate IU, Lawal AI, Adamu S.	2016	10.1016/j.theriogenology.2015.10.034	N	Not sepsis
26503666	NLF20: an antimicrobial peptide with therapeutic potential against invasive Pseudomonas aeruginosa infection	Papareddy P, Kasetty G, Kalle M, Bhongir RK, Mörgelin M, Schmidtchen A, Malmsten M.	2016	10.1093/jac/dkv322	N	Not sepsis
29916799	Limitations of daclatasvir/asunaprevir plus beclabuvir treatment in cases of NS5A inhibitor treatment failure	Morin EE, Guo L, Schwendeman A, Li XA.	2015	10.3389/fphar.2015.00244	N	Not sepsis
29447449	Prognostic and Pathogenic Role of Angiopoietin-1 and -2 in Pneumonia	Wang X, Wang X, Liu X, Wang X, Xu J, Hou S, Zhang X, Ding Y.	2015		N	Not sepsis
28881620	EETs reduces LPS-induced hyperpermeability by targeting GRP78 mediated Src activation and subsequent Rho/ROCK signaling pathway	Chang KC.	2015	10.1016/j.thromres.2015.06.017	N	Not sepsis
28446519	Cationic Polystyrene Resolves Nonalcoholic Steatohepatitis, Obesity, and Metabolic Disorders by Promoting Eubiosis of Gut Microbiota and Decreasing Endotoxemia	Vale VV, Vilhena TC, Trindade RC, Ferreira MR, Percário S, Soares LF, Pereira WL, Brandão GC, Oliveira AB, Dolabela MF, De Vasconcelos F.	2015	10.1186/s12936-015-0643-1	N	Not sepsis
28382156	Theranostic Nucleic Acid Binding Nanoprobe Exerts Anti-inflammatory and Cytoprotective Effects in Ischemic Injury	Nakazawa H, Yamada M, Tanaka T, Kramer J, Yu YM, Fischman AJ, Martyn JA, Tompkins RG, Kaneki M.	2015	10.1371/journal.pone.0116633	N	Not sepsis
27677396	Quantitative PCR and unconventional serological methods to evaluate clomipramine treatment effectiveness in experimental Trypanosoma cruzi infection	Godaly G, Ambite I, Svanborg C.	2015	10.1097/QCO.0000000000000127	N	Not sepsis
27155157	Suppressive effects of lysozyme on polyphosphate-mediated vascular inflammatory responses	Wang HW, Yang W, Gao L, Kang JR, Qin JJ, Liu YP, Lu JY.	2015	10.1111/imm.12423	N	Not sepsis
26682750	In vitro and in vivo anti-malarial activity of plants from the Brazilian Amazon	Lima RB, Rocha e Silva LF, Melo MR, Costa JS, Picanço NS, Lima ES, Vasconcellos MC, Boleti AP, Santos JM, Amorim RC, Chaves FC, Coutinho JP, Tadei WP, Krettli AU, Pohlit AM.	2015	10.1186/s12936-015-0999-2	N	Not sepsis
26671222	Antiplasmodial activity, in vivo pharmacokinetics and anti-malarial efficacy evaluation of hydroxypyridinone hybrids in a mouse model	Dambuza NS, Smith P, Evans A, Norman J, Taylor D, Andayi A, Egan T, Chibale K, Wiesner L.	2015	10.1186/s12936-015-1032-5	N	Not sepsis
26618144	Targeting TREM-1 Signaling in the Presence of Antibiotics is Effective Against Streptococcal Toxic-Shock-Like Syndrome (STSLS) Caused by Streptococcus suis	Yang C, Zhao J, Lin L, Pan S, Fu L, Han L, Jin M, Zhou R, Zhang A.	2015	10.3389/fcimb.2015.00079	N	Not sepsis
26463341	Immunogenicity and protective potential of a Plasmodium spp. enolase peptide displayed on archaeal gas vesicle nanoparticles	Dutta S, DasSarma P, DasSarma S, Jarori GK.	2015	10.1186/s12936-015-0914-x	N	Not sepsis
26416857	Different Therapeutic Outcomes of Benznidazole and VNI Treatments in Different Genders in Mouse Experimental Models of Trypanosoma cruzi Infection	Guedes-da-Silva FH, Batista DG, da Silva CF, Meuser MB, Simões-Silva MR, de Araújo JS, Ferreira CG, Moreira OC, Britto C, Lepesheva GI, Soeiro Mde N.	2015	10.1128/AAC.01294-15	N	Not sepsis
26369964	Evaluation of VT-1161 for Treatment of Coccidioidomycosis in Murine Infection Models	Shubitz LF, Trinh HT, Galgiani JN, Lewis ML, Fothergill AW, Wiederhold NP, Barker BM, Lewis ER, Doyle AL, Hoekstra WJ, Schotzinger RJ, Garvey EP.	2015	10.1128/AAC.00593-15	N	Not sepsis
26340319	Thrombin-activatable fibrinolysis inhibitor influences disease severity in humans and mice with pneumococcal meningitis	Mook-Kanamori BB, Valls Serón M, Geldhoff M, Havik SR, van der Ende A, Baas F, van der Poll T, Meijers JC, P Morgan B, Brouwer MC, van de Beek D.	2015	10.1111/jth.13132	N	Not sepsis
26296498	Effective cutaneous vaccination using an inactivated chikungunya virus vaccine delivered by Foroderm	Rudd PA, Raphael AP, Yamada M, Nufer KL, Gardner J, Le TT, Prow NA, Dang N, Schroder WA, Prow TW, Suhrbier A.	2015	10.1016/j.vaccine.2015.07.099	N	Not sepsis
26142477	Auranofin efficacy against MDR Streptococcus pneumoniae and Staphylococcus aureus infections	Aguinagalde L, Díez-Martínez R, Yuste J, Royo I, Gil C, Lasa Í, Martín-Fontecha M, Marín-Ramos NI, Ardanuy C, Liñares J, García P, García E, Sánchez-Puelles JM.	2015	10.1093/jac/dkv163	N	Not sepsis
25947163	Collagen degradation and MMP9 activation by Enterococcus faecalis contribute to intestinal anastomotic leak	Shogan BD, Belogortseva N, Luong PM, Zaborin A, Lax S, Bethel C, Ward M, Muldoon JP, Singer M, An G, Umanskiy K, Konda V, Shakhsheer B, Luo J, Klabbers R, Hancock LE, Gilbert J, Zaborina O, Alverdy JC.	2015	10.1126/scitranslmed.3010658	N	Not sepsis
25837686	Selective histone deacetylase 6 inhibition prolongs survival in a lethal two-hit model	Cheng X, Liu Z, Liu B, Zhao T, Li Y, Alam HB.	2015	10.1016/j.jss.2015.02.070	N	Not sepsis
25766838	Inhibition of lethal inflammatory responses through the targeting of membrane-associated Toll-like receptor 4 signaling complexes with a Smad6-derived peptide	Lee YS, Park JS, Jung SM, Kim SD, Kim JH, Lee JY, Jung KC, Mamura M, Lee S, Kim SJ, Bae YS, Park SH.	2015	10.15252/emmm.201404653	N	Not sepsis
25733585	A novel chimeric phage lysin with high in vitro and in vivo bactericidal activity against Streptococcus pneumoniae	Díez-Martínez R, De Paz HD, García-Fernández E, Bustamante N, Euler CW, Fischetti VA, Menendez M, García P.	2015	10.1093/jac/dkv038	N	Not sepsis
25630640	Evolutionarily distinct bacteriophage endolysins featuring conserved peptidoglycan cleavage sites protect mice from MRSA infection	Schmelcher M, Shen Y, Nelson DC, Eugster MR, Eichenseher F, Hanke DC, Loessner MJ, Dong S, Pritchard DG, Lee JC, Becker SC, Foster-Frey J, Donovan DM.	2015	10.1093/jac/dku552	N	Not sepsis
25563929	Efficacy and pharmacokinetic evaluation of a novel anti-malarial compound (NP046) in a mouse model	Abay ET, van der Westuizen JH, Swart KJ, Gibhard L, Lawrence N, Dambuza N, Wilhelm A, Pravin K, Wiesner L.	2015	10.1186/1475-2875-14-8	N	Not sepsis
25488332	Protein A-neutralizing monoclonal antibody protects neonatal mice against Staphylococcus aureus	Thammavongsa V, Rauch S, Kim HK, Missiakas DM, Schneewind O.	2015	10.1016/j.vaccine.2014.11.051	N	Not sepsis
25466204	A human monoclonal antibody targeting the conserved staphylococcal antigen IsaA protects mice against Staphylococcus aureus bacteremia	van den Berg S, Bonarius HP, van Kessel KP, Elsinga GS, Kooi N, Westra H, Bosma T, van der Kooi-Pol MM, Koedijk DG, Groen H, van Dijl JM, Buist G, Bakker-Woudenberg IA.	2015	10.1016/j.ijmm.2014.11.002	N	Not sepsis
25160983	Oral multicomponent DNA vaccine delivered by attenuated Salmonella elicited immunoprotection against American trypanosomiasis	Cazorla SI, Matos MN, Cerny N, Ramirez C, Alberti AS, Bivona AE, Morales C, Guzmán CA, Malchiodi EL.	2015	10.1093/infdis/jiu480	N	Not sepsis
24810631	Thrombin mutant W215A/E217A treatment improves neurological outcome and attenuates central nervous system damage in experimental autoimmune encephalomyelitis	Verbout NG, Yu X, Healy LD, Phillips KG, Tucker EI, Gruber A, McCarty OJ, Offner H.	2015	10.1007/s11011-014-9558-8	N	Not sepsis
25891048	Metabolic dysfunction in lymphocytes promotes postoperative morbidity	Kifleyohannes T, Terefe G, Tolossa YH, Giday M, Kebede N.	2014	10.1186/1756-0500-7-390	N	Not sepsis
25888719	Anti-malarial activity and toxicity assessment of Himatanthus articulatus, a plant used to treat malaria in the Brazilian Amazon	Niu X, Mu Q, Li W, Huang H, Yao H, Li H.	2014	10.1007/s10753-014-9929-7	N	Not sepsis
25594415	Role of protein farnesylation in burn-induced metabolic derangements and insulin resistance in mouse skeletal muscle	Park S, Kim SD, Lee HY, Hwang D, Park JS, Bae YS, Chung J.	2014	10.1016/j.bbrc.2014.05.049	N	Not sepsis
25516091	Efficacy of intranasal administration of artesunate in experimental cerebral malaria	Marijon A, Bonnot G, Fourier A, Bringer C, Lavoignat A, Gagnieu MC, Bienvenu AL, Picot S.	2014	10.1186/1475-2875-13-501	N	Not sepsis
25421605	Anti-malarial activity of a polyherbal product (Nefang) during early and established Plasmodium infection in rodent models	Tarkang PA, Okalebo FA, Ayong LS, Agbor GA, Guantai AN.	2014	10.1186/1475-2875-13-456	N	Not sepsis
25396421	Protective role of the cholinergic anti-inflammatory pathway in a mouse model of viral myocarditis	Cheng Z, Li-Sha G, Jing-Lin Z, Wen-Wu Z, Xue-Si C, Xing-Xing C, Yue-Chun L.	2014	10.1371/journal.pone.0112719	N	Not sepsis
25367095	Dynamic pathology for circulating free DNA in a dextran sodium sulfate colitis mouse model	Koike Y, Uchida K, Tanaka K, Ide S, Otake K, Okita Y, Inoue M, Araki T, Mizoguchi A, Kusunoki M.	2014	10.1007/s00383-014-3607-6	N	Not sepsis
24962241	Effect of crude extracts of Moringa stenopetala and Artemisia absinthium on parasitaemia of mice infected with Trypanosoma congolense	Martinez-Gutierrez M, Correa-Londoño LA, Castellanos JE, Gallego-Gómez JC, Osorio JE.	2014	10.1371/journal.pone.0087412	N	Not sepsis
24959677	In vivo anti-Trypanosoma cruzi activity of hydro-ethanolic extract and isolated active principles from Aristeguietia glutinosa and mechanism of action studies	Varela J, Serna E, Torres S, Yaluff G, de Bilbao NI, Miño P, Chiriboga X, Cerecetto H, González M.	2014	10.3390/molecules19068488	N	Not sepsis
24857984	A novel delivery platform for therapeutic peptides	Huang X, Chen Y, Chung CS, Yuan Z, Monaghan SF, Wang F, Ayala A.	2014	10.4049/jimmunol.1302252	N	Not sepsis
24717467	A multiscale entropy-based tool for scoring severity of systemic inflammation	Vandendriessche B, Peperstraete H, Rogge E, Cauwels P, Hoste E, Stiedl O, Brouckaert P, Cauwels A.	2014	10.1097/CCM.0000000000000299	N	Not sepsis
24706753	Therapeutic efficacy of stable analogues of vasoactive intestinal peptide against pathogens	Campos-Salinas J, Cavazzuti A, O'Valle F, Forte-Lago I, Caro M, Beverley SM, Delgado M, Gonzalez-Rey E.	2014	10.1074/jbc.M114.560573	N	Not sepsis
24504805	Therapeutic effect of human amniotic membrane-derived cells on experimental arthritis and other inflammatory disorders	Parolini O, Souza-Moreira L, O'Valle F, Magatti M, Hernandez-Cortes P, Gonzalez-Rey E, Delgado M.	2014	10.1002/art.38206	N	Not sepsis
24323474	Reversible cysteine protease inhibitors show promise for a Chagas disease cure	Ndao M, Beaulieu C, Black WC, Isabel E, Vasquez-Camargo F, Nath-Chowdhury M, Massé F, Mellon C, Methot N, Nicoll-Griffith DA.	2014	10.1128/AAC.01855-13	N	Not sepsis
24292099	Combination therapy with iron chelation and vancomycin in treating murine staphylococcemia	Luo G, Spellberg B, Gebremariam T, Lee H, Xiong YQ, French SW, Bayer A, Ibrahim AS.	2014	10.1007/s10096-013-2023-5	N	Not sepsis
24183915	BIIL 284 reduces neutrophil numbers but increases P. aeruginosa bacteremia and inflammation in mouse lungs	Döring G, Bragonzi A, Paroni M, Aktürk FF, Cigana C, Schmidt A, Gilpin D, Heyder S, Born T, Smaczny C, Kohlhäufl M, Wagner TO, Loebinger MR, Bilton D, Tunney MM, Elborn JS, Pier GB, Konstan MW, Ulrich M.	2014	10.1016/j.jcf.2013.10.007	N	Not sepsis
24667137	Physical exercise protects myenteric neurons and reduces parasitemia in Trypanosoma cruzi infection	Yin H, Stojanovic-Terpo A, Xu W, Corken A, Zakharov A, Qian F, Pavlovic S, Krbanjevic A, Lyubimov AV, Wang ZJ, Ware J, Du X.	2013	10.1161/ATVBAHA.113.302339	N	Not sepsis
24586275	Lovastatin delays infection and increases survival rates in AG129 mice infected with dengue virus serotype 2	Celes MR, Malvestio LM, Suadicani SO, Prado CM, Figueiredo MJ, Campos EC, Freitas AC, Spray DC, Tanowitz HB, da Silva JS, Rossi MA.	2013	10.1371/journal.pone.0068809	N	Not sepsis
24401082	Indirubin 3'-monoxime, from a Chinese traditional herbal formula, suppresses viremia in humanized mice infected with multidrug-resistant HIV	Lingappan K, Arunachalam A, Pammi M.	2013	10.1586/14787210.2013.811927	N	Not sepsis
24147174	Glyburide reduces bacterial dissemination in a mouse model of melioidosis	Koh GC, Weehuizen TA, Breitbach K, Krause K, de Jong HK, Kager LM, Hoogendijk AJ, Bast A, Peacock SJ, van der Poll T, Steinmetz I, Wiersinga WJ.	2013	10.1371/journal.pntd.0002500	N	Not sepsis
23988087	Improvement of the efficacy of dihydroartemisinin with atorvastatin in an experimental cerebral malaria murine model	Dormoi J, Briolant S, Pascual A, Desgrouas C, Travaillé C, Pradines B.	2013	10.1186/1475-2875-12-302	N	Not sepsis
23967360	Benznidazole and posaconazole in experimental Chagas disease: positive interaction in concomitant and sequential treatments	Diniz Lde F, Urbina JA, de Andrade IM, Mazzeti AL, Martins TA, Caldas IS, Talvani A, Ribeiro I, Bahia MT.	2013	10.1371/journal.pntd.0002367	N	Not sepsis
23959495	Metabolite extract of Streptomyces hygroscopicus Hygroscopicus inhibit the growth of Plasmodium berghei through inhibition of ubiquitin - proteasome system	Rivo YB, Alkarimah A, Ramadhani NN, Cahyono AW, Laksmi DA, Winarsih S, Fitri LE.	2013		N	Not sepsis
23906613	A novel chitosan based antimalarial drug delivery against Plasmodium berghei infection	Tripathy S, Mahapatra SK, Chattopadhyay S, Das S, Dash SK, Majumder S, Pramanik P, Roy S.	2013	10.1016/j.actatropica.2013.07.011	N	Not sepsis
23758861	Anti-malarial property of steroidal alkaloid conessine isolated from the bark of Holarrhena antidysenterica	Dua VK, Verma G, Singh B, Rajan A, Bagai U, Agarwal DD, Gupta NC, Kumar S, Rastogi A.	2013	10.1186/1475-2875-12-194	N	Not sepsis
23678633	Therapeutic effects of various solvent fractions of Alstonia boonei (apocynaceae) stem bark on Plasmodium berghei-induced malaria	Gao M, Ha T, Zhang X, Wang X, Liu L, Kalbfleisch J, Singh K, Williams D, Li C.	2013	10.1093/infdis/jit036	N	Not sepsis
23571534	Novel bacteriophage lysin with broad lytic activity protects against mixed infection by Streptococcus pyogenes and methicillin-resistant Staphylococcus aureus	Gilmer DB, Schmitz JE, Euler CW, Fischetti VA.	2013	10.1128/AAC.02526-12	N	Not sepsis
23506269	Systemic release of high mobility group box 1 (HMGB1) protein is associated with severe and fatal Plasmodium falciparum malaria	Higgins SJ, Xing K, Kim H, Kain DC, Wang F, Dhabangi A, Musoke C, Cserti-Gazdewich CM, Tracey KJ, Kain KC, Liles WC.	2013	10.1186/1475-2875-12-105	N	Not sepsis
23437050	Role of an iron-dependent transcriptional regulator in the pathogenesis and host response to infection with Streptococcus pneumoniae	Gupta R, Bhatty M, Swiatlo E, Nanduri B.	2013	10.1371/journal.pone.0055157	N	Not sepsis
23291939	Archaeosomes display immunoadjuvant potential for a vaccine against Chagas disease	Higa LH, Corral RS, Morilla MJ, Romero EL, Petray PB.	2013	10.4161/hv.22780	N	Not sepsis
23174143	Antimicrobial activity of a ferrocene-substituted carborane derivative targeting multidrug-resistant infection	Li S, Wang Z, Wei Y, Wu C, Gao S, Jiang H, Zhao X, Yan H, Wang X.	2013	10.1016/j.biomaterials.2012.10.069	N	Not sepsis
22995661	TNF-alpha decreases infection-induced lung injury in burn through negative regulation of TLR4/iNOS	Tsay TB, Yang MC, Chen PH, Lin CT, Hsu CM, Chen LW.	2013	10.1016/j.jss.2012.08.038	N	Not sepsis
22890797	Evidence for distinct mechanisms of uptake and antitumor activity of secretory phospholipase A2 responsive liposome in prostate cancer	Mock JN, Costyn LJ, Wilding SL, Arnold RD, Cummings BS.	2013	10.1039/c2ib20108a	N	Not sepsis
22739046	Hypothermia predicts the prognosis in colon ascendens stent peritonitis mice	Miao P, Kong Y, Ma Y, Zeng H, Yu Z.	2013	10.1016/j.jss.2012.05.078	N	Not sepsis
23146798	Antitrypanosomal potentials of the extract and fractions of Abrus precatorius seeds	Nwodo NJ, Nwodo OF.	2012	10.1016/S1995-7645(12)60160-6	N	Not sepsis
23099479	Effective treatment of edema and endothelial barrier dysfunction with imatinib	Aman J, van Bezu J, Damanafshan A, Huveneers S, Eringa EC, Vogel SM, Groeneveld AB, Vonk Noordegraaf A, van Hinsbergh VW, van Nieuw Amerongen GP.	2012	10.1161/CIRCULATIONAHA.112.134304	N	Not sepsis
23063742	Evaluation of benznidazole treatment combined with nifurtimox, posaconazole or AmBisome® in mice infected with Trypanosoma cruzi strains	Cencig S, Coltel N, Truyens C, Carlier Y.	2012	10.1016/j.ijantimicag.2012.08.002	N	Not sepsis
22986785	Lack of hepatic c-Met and gp130 expression is associated with an impaired antibacterial response and higher lethality after bile duct ligation	Giebeler A, Brandenburg LO, Kaldenbach M, Erschfeld S, Wasmuth H, Wruck C, Trautwein C, Streetz KL.	2012	10.1038/labinvest.2012.122	N	Not sepsis
22899802	Intravenous β-artemether formulation (ARM NLC) as a superior alternative to commercial artesunate formulation	Patil S, Joshi M, Pathak S, Sharma S, Patravale V.	2012	10.1093/jac/dks293	N	Not sepsis
22683658	Infecting mice with recombinant Ad5-BPI₂₃-Fcγ1 virus protects against systemic Escherichia coli challenge	Kong Q, Chen Y, Lv Z, Long J, Li J, Li C, Kang Y, Wen M, An Y.	2012	10.1099/jmm.0.040907-0	N	Not sepsis
22661572	Liposomal encapsulation of vancomycin improves killing of methicillin-resistant Staphylococcus aureus in a murine infection model	Sande L, Sanchez M, Montes J, Wolf AJ, Morgan MA, Omri A, Liu GY.	2012	10.1093/jac/dks212	N	Not sepsis
34268649	Is Regular Probiotic Practice Safe for Management of Sepsis?	Ma Y, Liu J, Liu H, Han X, Sun L, Xu H.	2022	10.1016/j.intimp.2022.108549	N	Review article
34257519	Autophagy Regulation on Pyroptosis: Mechanism and Medical Implication in Sepsis	Shi J, Xu H, Cavagnaro MJ, Li X, Fang J.	2021	10.3389/fphar.2021.760186	N	Review article
33532141	Immune Cell Number, Phenotype, and Function in the Elderly with Sepsis	Busch K, Kny M, Huang N, Klassert TE, Stock M, Hahn A, Graeger S, Todiras M, Schmidt S, Chamling B, Willenbrock M, Groß S, Biedenweg D, Heuser A, Scheidereit C, Butter C, Felix SB, Otto O, Luft FC, Slevogt H, Fielitz J.	2021	10.1002/jcsm.12763	N	Review article
29740443	Endothelial Activation: The Ang/Tie Axis in Sepsis	Zhang Z, Yan C, Miao J, Pu K, Ma H, Wang Q.	2021	10.1097/SHK.0000000000001681	N	Review article
33425215	New Approaches to Identify Sepsis Biomarkers: The Importance of Model and Sample Source for Mass Spectrometry	Blangy-Letheule A, Persello A, Rozec B, Waard M, Lauzier B.	2020	10.1155/2020/6681073	N	Review article
29976786	Reprogramming of basic metabolic pathways in microbial sepsis: therapeutic targets at last?	Bär I, Ast V, Meyer D, König R, Rauner M, Hofbauer LC, Müller JP.	2020	10.3390/cells9112443	N	Review article
26557091	HDL in sepsis - risk factor and therapeutic approach	Wang C, Cui Y, Miao H, Xiong X, Dou J, Shao L, Tang X, Zhang Y.	2020	10.1155/2020/8052954	N	Review article
30682026	Does prior dengue virus exposure worsen clinical outcomes of Zika virus infection? A systematic review, pooled analysis and lessons learned	Masel J, McCracken MK, Gleeson T, Morrison B, Rutherford G, Imrie A, Jarman RG, Koren M, Pollett S.	2019	10.1371/journal.pntd.0007060	N	Review article
29279185	Mechanistic insights into the protective impact of zinc on sepsis	Souffriau J, Libert C.	2018	10.1016/j.cytogfr.2017.12.002	N	Review article
30693343	Brain-gut axis after stroke	Nandivada P, Fell GL, Pan AH, Nose V, Ling PR, Bistrian BR, Puder M.	2016	10.1007/s11745-016-4156-7	N	Review article
25319790	Host response biomarkers in sepsis: overview on sTREM-1 detection	Lemarié J, Barraud D, Gibot S.	2015	10.1007/978-1-4939-1776-1_17	N	Review article
25539411	Innate immunity and genetic determinants of urinary tract infection susceptibility	Yoo H, Ku SK, Han MS, Kim KM, Bae JS.	2014	10.1007/s10753-014-9883-4	N	Review article
25465643	Mesenchymal stem cells: mechanisms of potential therapeutic benefit in ARDS and sepsis	Walter J, Ware LB, Matthay MA.	2014	10.1016/S2213-2600(14)70217-6	N	Review article
25124369	Limitations of beta-lactam therapy for infections caused by susceptible Gram-positive bacteria	English BK.	2014	10.1016/j.jinf.2014.07.010	N	Review article
24121723	Immunopathogenesis of abdominal sepsis	Weber GF, Swirski FK.	2014	10.1007/s00423-013-1129-7	N	Review article
23547785	Biochemistry and molecular biology of gelatinase B or matrix metalloproteinase-9 (MMP-9): the next decade	Vandooren J, Van den Steen PE, Opdenakker G.	2013	10.3109/10409238.2013.770819	N	Review article
23268536	Cellular and molecular mechanisms of muscle atrophy	Bonaldo P, Sandri M.	2013	10.1242/dmm.010389	N	Review article
23879609	Lactoferrin and the newborn: current perspectives	Olanlokun JO, Bolaji OM, Agbedahunsi JM, Olorunsogo OO.	2012		N	Review article
31988192	Of mice, men and microbes: the impact of the microbiome on immune responses	Pisetsky DS.	2020	10.1136/annrheumdis-2020-216936	N	Views on news
34048018	Detection of Blood Cell Surface Biomarkers in Septic Mice	Goswami DG, Walker WE.	2021	10.1007/978-1-0716-1488-4_17	N	Protocol
